# Supplementary material for: Spatial and quantitative datasets of the pancreatic β-cell mass distribution in lean and obese mice
Source: Sci Data. 2017 Mar 14;4:170031. doi: 10.1038/sdata.2017.31 (PMC5349252; doi:10.1038/sdata.2017.31)
Supplement: Supplementary file 1 [file sdata201731-isa1.zip]

Archive with 3 entries (3 files):
- i_Investigation.txt
- s_study_Ahlgren.txt
- a_assay_Ahlgren.txt
