# Supplementary material for: Spatial and quantitative datasets of the pancreatic β-cell mass distribution in lean and obese mice
Source: Sci Data. 2017 Mar 14;4:170031. doi: 10.1038/sdata.2017.31 (PMC5349252; doi:10.1038/sdata.2017.31)
Supplement: Supplementary file 1 [file sdata201731-isa1.zip › i_Investigation.txt]

# Investigation File generated for Scientific Data with Investigation File Authoring Tool version 0.1.0 on 20/02/2017 - This metadata file is CC0
ONTOLOGY SOURCE REFERENCE
Term Source Name	NCBITAXON	PATO	UO	OBI	ERO	UBERON	MS	CMO
Term Source File	http://data.bioontology.org/ontologies/NCBITAXON	http://data.bioontology.org/ontologies/PATO	http://data.bioontology.org/ontologies/UO	http://data.bioontology.org/ontologies/OBI	http://data.bioontology.org/ontologies/ERO	http://data.bioontology.org/ontologies/UBERON	http://data.bioontology.org/ontologies/MS	http://data.bioontology.org/ontologies/CMO
Term Source Version	2016AA	unknown	unknown	2014-08-18	2013-08-02	releases/2014-06-15	4.0.1	2.38
Term Source Description	National Center for Biotechnology Information (NCBI) Organismal Classification	Phenotypic Quality Ontology	Units of Measurement Ontology	Ontology for Biomedical Investigations	Eagle-I Research Resource Ontology	Uber Anatomy Ontology	Mass Spectrometry Ontology	Clinical Measurement Ontology
INVESTIGATION
Investigation Identifier
Investigation Title
Investigation Description
Investigation Submission Date
Investigation Public Release Date
INVESTIGATION PUBLICATIONS
Investigation PubMed ID
Investigation Publication DOI
Investigation Publication Author List
Investigation Publication Title
Investigation Publication Status
Investigation Publication Status Term Accession Number
Investigation Publication Status Term Source REF
INVESTIGATION CONTACTS
Investigation Person Last Name
Investigation Person Mid Initials
Investigation Person First Name
Investigation Person Address
Investigation Person Phone
Investigation Person Fax
Investigation Person Email
Investigation Person Affiliation
Investigation Person Roles
Investigation Person Roles Term Accession Number
Investigation Person Roles Term Source REF
STUDY
Study Identifier	10.1038/sdata.2017.31
Study Title	Spatial and quantitative datasets of the pancreatic β-cell mass distribution in lean and obese mice
Study Submission Date	14/10/2016
Study Public Release Date	14/03/2017
Study Description	http://www.nature.com/articles/sdata201731#abstract
Study File Name	s_study_Ahlgren.txt
Comment[Subject Keywords]	/;///;///
Comment[Manuscript Licence]	CC BY-4.0
Comment[Experimental Metadata Licence]	CC0
Comment[Supplementary Information File Name]	
Comment[Supplementary Information File Type]	x-zip-compressed
Comment[Supplementary Information File URL]	http://www.nature.com/articles/sdata201731#supplementary-information
Comment[Data Repository]	Dryad Digital Repository
Comment[Data Record Accession]	doi:10.5061/dryad.pk8dv
Comment[Data Record URI]	http://dx.doi.org/10.5061/dryad.pk8dv
STUDY DESIGN DESCRIPTORS
Study Design Type	parallel group design	time series design	physiological process modeling objective	organism part comparison design
Study Design Type Term Accession Number	OBI:0500006	OBI:0500020	ERO:0100267	OBI:0001422
Study Design Type Term Source REF	OBI	OBI	ERO	OBI
STUDY PUBLICATIONS
Study PubMed ID	""
Study Publication DOI	doi:10.1038/srep34885
Study Publication Author List	""
Study Publication Title	""
Study Publication Status	published
Study Publication Status Term Accession Number	
Study Publication Status Term Source REF	
STUDY FACTORS
Study Factor Name	mouse line	pancreatic lobe	biological replicate
Study Factor Type	selectively maintained organism	pancreatic lobule	biological replicate
Study Factor Type Term Accession Number	OBI:0001185	UBERON:0007324	MS:1001809
Study Factor Type Term Source REF	OBI	UBERON	MS
STUDY ASSAYS
Study Assay Measurement Type	pancreatic islet morphological measurement
Study Assay Measurement Type Term Accession Number	CMO:0001052
Study Assay Measurement Type Term Source REF	CMO
Study Assay Technology Type	optical tomography
Study Assay Technology Type Term Accession Number	ERO:0001815
Study Assay Technology Type Term Source REF	ERO
Study Assay Technology Platform	""
Study Assay File Name	a_assay_Ahlgren.txt
STUDY PROTOCOLS
Study Protocol Name	Animals and organ isolation	Whole mount Immunohistochemistry	Sample preparation for OPT scanning and tissue clearing	OPT scanning and reconstruction	3D volume and iso-surface rendering	Data retrieval	Visual reference images
Study Protocol Type	dissection	immunohistochemistry	sample preparation for assay	optical tomography	information processor function	descriptive statistical calculation data transformation	data transformation
Study Protocol Type Term Accession Number	OBI:0001504	OBI:0001986	OBI:0000073	ERO:0001815	OBI:0000392	OBI:0200184	OBI:0200000
Study Protocol Type Term Source REF	OBI	OBI	OBI	ERO	OBI	OBI	OBI
Study Protocol Description							
Study Protocol URI	""	""	""	""	""	""	""
Study Protocol Version							
Study Protocol Parameters Name	""	""	""	scanner	""	""	""
Study Protocol Parameters Name Term Accession Number	""	""	""	""	""	""	""
Study Protocol Parameters Name Term Source REF	""	""	""	""	""	""	""
Study Protocol Components Name	""	""	""	""	""	""	""
Study Protocol Components Type	""	""	""	""	""	""	""
Study Protocol Components Type Term Accession Number	""	""	""	""	""	""	""
Study Protocol Components Type Term Source REF	""	""	""	""	""	""	""
STUDY CONTACTS
Study Person Last Name	Parween	Eriksson	Nord	Kostromina	Ahlgren
Study Person First Name	Saba	Maria	Christoffer	Elena	Ulf
Study Person Mid Initials					
Study Person Email	""	""	""	""	ulf.ahlgren@umu.se
Study Person Phone					
Study Person Fax					
Study Person Address					
Study Person Affiliation	Umeå Centre for Molecular Medicine, Umeå University, Umeå S-90187, Sweden	Umeå Centre for Molecular Medicine, Umeå University, Umeå S-90187, Sweden	Umeå Centre for Molecular Medicine, Umeå University, Umeå S-90187, Sweden	Umeå Centre for Molecular Medicine, Umeå University, Umeå S-90187, Sweden	Umeå Centre for Molecular Medicine, Umeå University, Umeå S-90187, Sweden
Study Person Roles					
Study Person Roles Term Accession Number					
Study Person Roles Term Source REF					
Comment[Study Person ORCID]					
Comment[Funder]					
Comment[FundRef ID]					
Comment[Funder Term Source REF]					
Comment[Grant Identifier]					
