# Supplementary material for: Spatial and quantitative datasets of the pancreatic β-cell mass distribution in lean and obese mice
Source: Sci Data. 2017 Mar 14;4:170031. doi: 10.1038/sdata.2017.31 (PMC5349252; doi:10.1038/sdata.2017.31)
Supplement: Supplementary file 1 [file sdata201731-isa1.zip › s_study_Ahlgren.txt]

Source Name	Characteristics[organism]	Term Source REF	Term Accession Number	Characteristics[organism part]	Term Source REF	Term Accession Number	Characteristics[sex]	Term Source REF	Term Accession Number	Characteristics[age at sacrifice]	Unit	Term Source REF	Term Accession Number	Protocol REF	Protocol REF	Protocol REF	Sample Name	Factor Value[mouse line]	Factor Value[pancreatic lobe]	Factor Value[biological replicate]
Umea University, Sweden	Mus musculus	NCBITAXON	http://purl.bioontology.org/ontology/NCBITAXON/10090	pancreas	UBERON	UBERON:0001264	female	PATO	PATO:0000383	4	week	UO	UO:0000034	Animals and organ isolation	Whole mount Immunohistochemistry	Sample preparation for OPT scanning and tissue clearing	Ctrl_4 weeks_replicate1_Spleenic lobe	Ctrl	Spleenic lobe	replicate1
Umea University, Sweden	Mus musculus	NCBITAXON	http://purl.bioontology.org/ontology/NCBITAXON/10090	pancreas	UBERON	UBERON:0001264	female	PATO	PATO:0000383	4	week	UO	UO:0000034	Animals and organ isolation	Whole mount Immunohistochemistry	Sample preparation for OPT scanning and tissue clearing	Ctrl_4 weeks_replicate1_Gastric lobe	Ctrl	Gastric lobe	replicate1
Umea University, Sweden	Mus musculus	NCBITAXON	http://purl.bioontology.org/ontology/NCBITAXON/10090	pancreas	UBERON	UBERON:0001264	female	PATO	PATO:0000383	4	week	UO	UO:0000034	Animals and organ isolation	Whole mount Immunohistochemistry	Sample preparation for OPT scanning and tissue clearing	Ctrl_4 weeks_replicate1_Duodenal lobe	Ctrl	Duodenal lobe	replicate1
Umea University, Sweden	Mus musculus	NCBITAXON	http://purl.bioontology.org/ontology/NCBITAXON/10090	pancreas	UBERON	UBERON:0001264	female	PATO	PATO:0000383	4	week	UO	UO:0000034	Animals and organ isolation	Whole mount Immunohistochemistry	Sample preparation for OPT scanning and tissue clearing	Ctrl_4 weeks_replicate2_Spleenic lobe	Ctrl	Spleenic lobe	replicate2
Umea University, Sweden	Mus musculus	NCBITAXON	http://purl.bioontology.org/ontology/NCBITAXON/10090	pancreas	UBERON	UBERON:0001264	female	PATO	PATO:0000383	4	week	UO	UO:0000034	Animals and organ isolation	Whole mount Immunohistochemistry	Sample preparation for OPT scanning and tissue clearing	Ctrl_4 weeks_replicate2_Gastric lobe	Ctrl	Gastric lobe	replicate2
Umea University, Sweden	Mus musculus	NCBITAXON	http://purl.bioontology.org/ontology/NCBITAXON/10090	pancreas	UBERON	UBERON:0001264	female	PATO	PATO:0000383	4	week	UO	UO:0000034	Animals and organ isolation	Whole mount Immunohistochemistry	Sample preparation for OPT scanning and tissue clearing	Ctrl_4 weeks_replicate2_Duodenal lobe	Ctrl	Duodenal lobe	replicate2
Umea University, Sweden	Mus musculus	NCBITAXON	http://purl.bioontology.org/ontology/NCBITAXON/10090	pancreas	UBERON	UBERON:0001264	female	PATO	PATO:0000383	4	week	UO	UO:0000034	Animals and organ isolation	Whole mount Immunohistochemistry	Sample preparation for OPT scanning and tissue clearing	Ctrl_4 weeks_replicate3_Spleenic lobe	Ctrl	Spleenic lobe	replicate3
Umea University, Sweden	Mus musculus	NCBITAXON	http://purl.bioontology.org/ontology/NCBITAXON/10090	pancreas	UBERON	UBERON:0001264	female	PATO	PATO:0000383	4	week	UO	UO:0000034	Animals and organ isolation	Whole mount Immunohistochemistry	Sample preparation for OPT scanning and tissue clearing	Ctrl_4 weeks_replicate3_Gastric lobe	Ctrl	Gastric lobe	replicate3
Umea University, Sweden	Mus musculus	NCBITAXON	http://purl.bioontology.org/ontology/NCBITAXON/10090	pancreas	UBERON	UBERON:0001264	female	PATO	PATO:0000383	4	week	UO	UO:0000034	Animals and organ isolation	Whole mount Immunohistochemistry	Sample preparation for OPT scanning and tissue clearing	Ctrl_4 weeks_replicate3_Duodenal lobe	Ctrl	Duodenal lobe	replicate3
Umea University, Sweden	Mus musculus	NCBITAXON	http://purl.bioontology.org/ontology/NCBITAXON/10090	pancreas	UBERON	UBERON:0001264	female	PATO	PATO:0000383	4	week	UO	UO:0000034	Animals and organ isolation	Whole mount Immunohistochemistry	Sample preparation for OPT scanning and tissue clearing	Ctrl_4 weeks_replicate4_Spleenic lobe	Ctrl	Spleenic lobe	replicate4
Umea University, Sweden	Mus musculus	NCBITAXON	http://purl.bioontology.org/ontology/NCBITAXON/10090	pancreas	UBERON	UBERON:0001264	female	PATO	PATO:0000383	4	week	UO	UO:0000034	Animals and organ isolation	Whole mount Immunohistochemistry	Sample preparation for OPT scanning and tissue clearing	Ctrl_4 weeks_replicate4_Gastric lobe	Ctrl	Gastric lobe	replicate4
Umea University, Sweden	Mus musculus	NCBITAXON	http://purl.bioontology.org/ontology/NCBITAXON/10090	pancreas	UBERON	UBERON:0001264	female	PATO	PATO:0000383	4	week	UO	UO:0000034	Animals and organ isolation	Whole mount Immunohistochemistry	Sample preparation for OPT scanning and tissue clearing	Ctrl_4 weeks_replicate4_Duodenal lobe	Ctrl	Duodenal lobe	replicate4
Umea University, Sweden	Mus musculus	NCBITAXON	http://purl.bioontology.org/ontology/NCBITAXON/10090	pancreas	UBERON	UBERON:0001264	female	PATO	PATO:0000383	4	week	UO	UO:0000034	Animals and organ isolation	Whole mount Immunohistochemistry	Sample preparation for OPT scanning and tissue clearing	Ctrl_4 weeks_replicate5_Spleenic lobe	Ctrl	Spleenic lobe	replicate5
Umea University, Sweden	Mus musculus	NCBITAXON	http://purl.bioontology.org/ontology/NCBITAXON/10090	pancreas	UBERON	UBERON:0001264	female	PATO	PATO:0000383	4	week	UO	UO:0000034	Animals and organ isolation	Whole mount Immunohistochemistry	Sample preparation for OPT scanning and tissue clearing	Ctrl_4 weeks_replicate5_Gastric lobe	Ctrl	Gastric lobe	replicate5
Umea University, Sweden	Mus musculus	NCBITAXON	http://purl.bioontology.org/ontology/NCBITAXON/10090	pancreas	UBERON	UBERON:0001264	female	PATO	PATO:0000383	4	week	UO	UO:0000034	Animals and organ isolation	Whole mount Immunohistochemistry	Sample preparation for OPT scanning and tissue clearing	Ctrl_4 weeks_replicate5_Duodenal lobe	Ctrl	Duodenal lobe	replicate5
Umea University, Sweden	Mus musculus	NCBITAXON	http://purl.bioontology.org/ontology/NCBITAXON/10090	pancreas	UBERON	UBERON:0001264	female	PATO	PATO:0000383	8	week	UO	UO:0000034	Animals and organ isolation	Whole mount Immunohistochemistry	Sample preparation for OPT scanning and tissue clearing	Ctrl_8 weeks_replicate1_Spleenic lobe	Ctrl	Spleenic lobe	replicate1
Umea University, Sweden	Mus musculus	NCBITAXON	http://purl.bioontology.org/ontology/NCBITAXON/10090	pancreas	UBERON	UBERON:0001264	female	PATO	PATO:0000383	8	week	UO	UO:0000034	Animals and organ isolation	Whole mount Immunohistochemistry	Sample preparation for OPT scanning and tissue clearing	Ctrl_8 weeks_replicate1_Gastric lobe	Ctrl	Gastric lobe	replicate1
Umea University, Sweden	Mus musculus	NCBITAXON	http://purl.bioontology.org/ontology/NCBITAXON/10090	pancreas	UBERON	UBERON:0001264	female	PATO	PATO:0000383	8	week	UO	UO:0000034	Animals and organ isolation	Whole mount Immunohistochemistry	Sample preparation for OPT scanning and tissue clearing	Ctrl_8 weeks_replicate1_Duodenal lobe	Ctrl	Duodenal lobe	replicate1
Umea University, Sweden	Mus musculus	NCBITAXON	http://purl.bioontology.org/ontology/NCBITAXON/10090	pancreas	UBERON	UBERON:0001264	female	PATO	PATO:0000383	8	week	UO	UO:0000034	Animals and organ isolation	Whole mount Immunohistochemistry	Sample preparation for OPT scanning and tissue clearing	Ctrl_8 weeks_replicate2_Spleenic lobe	Ctrl	Spleenic lobe	replicate2
Umea University, Sweden	Mus musculus	NCBITAXON	http://purl.bioontology.org/ontology/NCBITAXON/10090	pancreas	UBERON	UBERON:0001264	female	PATO	PATO:0000383	8	week	UO	UO:0000034	Animals and organ isolation	Whole mount Immunohistochemistry	Sample preparation for OPT scanning and tissue clearing	Ctrl_8 weeks_replicate2_Gastric lobe	Ctrl	Gastric lobe	replicate2
Umea University, Sweden	Mus musculus	NCBITAXON	http://purl.bioontology.org/ontology/NCBITAXON/10090	pancreas	UBERON	UBERON:0001264	female	PATO	PATO:0000383	8	week	UO	UO:0000034	Animals and organ isolation	Whole mount Immunohistochemistry	Sample preparation for OPT scanning and tissue clearing	Ctrl_8 weeks_replicate2_Duodenal lobe	Ctrl	Duodenal lobe	replicate2
Umea University, Sweden	Mus musculus	NCBITAXON	http://purl.bioontology.org/ontology/NCBITAXON/10090	pancreas	UBERON	UBERON:0001264	female	PATO	PATO:0000383	8	week	UO	UO:0000034	Animals and organ isolation	Whole mount Immunohistochemistry	Sample preparation for OPT scanning and tissue clearing	Ctrl_8 weeks_replicate3_Spleenic lobe	Ctrl	Spleenic lobe	replicate3
Umea University, Sweden	Mus musculus	NCBITAXON	http://purl.bioontology.org/ontology/NCBITAXON/10090	pancreas	UBERON	UBERON:0001264	female	PATO	PATO:0000383	8	week	UO	UO:0000034	Animals and organ isolation	Whole mount Immunohistochemistry	Sample preparation for OPT scanning and tissue clearing	Ctrl_8 weeks_replicate3_Gastric lobe	Ctrl	Gastric lobe	replicate3
Umea University, Sweden	Mus musculus	NCBITAXON	http://purl.bioontology.org/ontology/NCBITAXON/10090	pancreas	UBERON	UBERON:0001264	female	PATO	PATO:0000383	8	week	UO	UO:0000034	Animals and organ isolation	Whole mount Immunohistochemistry	Sample preparation for OPT scanning and tissue clearing	Ctrl_8 weeks_replicate3_Duodenal lobe	Ctrl	Duodenal lobe	replicate3
Umea University, Sweden	Mus musculus	NCBITAXON	http://purl.bioontology.org/ontology/NCBITAXON/10090	pancreas	UBERON	UBERON:0001264	female	PATO	PATO:0000383	8	week	UO	UO:0000034	Animals and organ isolation	Whole mount Immunohistochemistry	Sample preparation for OPT scanning and tissue clearing	Ctrl_8 weeks_replicate4_Spleenic lobe	Ctrl	Spleenic lobe	replicate4
Umea University, Sweden	Mus musculus	NCBITAXON	http://purl.bioontology.org/ontology/NCBITAXON/10090	pancreas	UBERON	UBERON:0001264	female	PATO	PATO:0000383	8	week	UO	UO:0000034	Animals and organ isolation	Whole mount Immunohistochemistry	Sample preparation for OPT scanning and tissue clearing	Ctrl_8 weeks_replicate4_Gastric lobe	Ctrl	Gastric lobe	replicate4
Umea University, Sweden	Mus musculus	NCBITAXON	http://purl.bioontology.org/ontology/NCBITAXON/10090	pancreas	UBERON	UBERON:0001264	female	PATO	PATO:0000383	8	week	UO	UO:0000034	Animals and organ isolation	Whole mount Immunohistochemistry	Sample preparation for OPT scanning and tissue clearing	Ctrl_8 weeks_replicate4_Duodenal lobe	Ctrl	Duodenal lobe	replicate4
Umea University, Sweden	Mus musculus	NCBITAXON	http://purl.bioontology.org/ontology/NCBITAXON/10090	pancreas	UBERON	UBERON:0001264	female	PATO	PATO:0000383	8	week	UO	UO:0000034	Animals and organ isolation	Whole mount Immunohistochemistry	Sample preparation for OPT scanning and tissue clearing	Ctrl_8 weeks_replicate5_Spleenic lobe	Ctrl	Spleenic lobe	replicate5
Umea University, Sweden	Mus musculus	NCBITAXON	http://purl.bioontology.org/ontology/NCBITAXON/10090	pancreas	UBERON	UBERON:0001264	female	PATO	PATO:0000383	8	week	UO	UO:0000034	Animals and organ isolation	Whole mount Immunohistochemistry	Sample preparation for OPT scanning and tissue clearing	Ctrl_8 weeks_replicate5_Gastric lobe	Ctrl	Gastric lobe	replicate5
Umea University, Sweden	Mus musculus	NCBITAXON	http://purl.bioontology.org/ontology/NCBITAXON/10090	pancreas	UBERON	UBERON:0001264	female	PATO	PATO:0000383	8	week	UO	UO:0000034	Animals and organ isolation	Whole mount Immunohistochemistry	Sample preparation for OPT scanning and tissue clearing	Ctrl_8 weeks_replicate5_Duodenal lobe	Ctrl	Duodenal lobe	replicate5
Umea University, Sweden	Mus musculus	NCBITAXON	http://purl.bioontology.org/ontology/NCBITAXON/10090	pancreas	UBERON	UBERON:0001264	female	PATO	PATO:0000383	17	week	UO	UO:0000034	Animals and organ isolation	Whole mount Immunohistochemistry	Sample preparation for OPT scanning and tissue clearing	Ctrl_17 weeks_replicate1_Spleenic lobe	Ctrl	Spleenic lobe	replicate1
Umea University, Sweden	Mus musculus	NCBITAXON	http://purl.bioontology.org/ontology/NCBITAXON/10090	pancreas	UBERON	UBERON:0001264	female	PATO	PATO:0000383	17	week	UO	UO:0000034	Animals and organ isolation	Whole mount Immunohistochemistry	Sample preparation for OPT scanning and tissue clearing	Ctrl_17 weeks_replicate1_Gastric lobe	Ctrl	Gastric lobe	replicate1
Umea University, Sweden	Mus musculus	NCBITAXON	http://purl.bioontology.org/ontology/NCBITAXON/10090	pancreas	UBERON	UBERON:0001264	female	PATO	PATO:0000383	17	week	UO	UO:0000034	Animals and organ isolation	Whole mount Immunohistochemistry	Sample preparation for OPT scanning and tissue clearing	Ctrl_17 weeks_replicate1_Duodenal lobe	Ctrl	Duodenal lobe	replicate1
Umea University, Sweden	Mus musculus	NCBITAXON	http://purl.bioontology.org/ontology/NCBITAXON/10090	pancreas	UBERON	UBERON:0001264	female	PATO	PATO:0000383	17	week	UO	UO:0000034	Animals and organ isolation	Whole mount Immunohistochemistry	Sample preparation for OPT scanning and tissue clearing	Ctrl_17 weeks_replicate2_Spleenic lobe	Ctrl	Spleenic lobe	replicate2
Umea University, Sweden	Mus musculus	NCBITAXON	http://purl.bioontology.org/ontology/NCBITAXON/10090	pancreas	UBERON	UBERON:0001264	female	PATO	PATO:0000383	17	week	UO	UO:0000034	Animals and organ isolation	Whole mount Immunohistochemistry	Sample preparation for OPT scanning and tissue clearing	Ctrl_17 weeks_replicate2_Gastric lobe	Ctrl	Gastric lobe	replicate2
Umea University, Sweden	Mus musculus	NCBITAXON	http://purl.bioontology.org/ontology/NCBITAXON/10090	pancreas	UBERON	UBERON:0001264	female	PATO	PATO:0000383	17	week	UO	UO:0000034	Animals and organ isolation	Whole mount Immunohistochemistry	Sample preparation for OPT scanning and tissue clearing	Ctrl_17 weeks_replicate2_Duodenal lobe	Ctrl	Duodenal lobe	replicate2
Umea University, Sweden	Mus musculus	NCBITAXON	http://purl.bioontology.org/ontology/NCBITAXON/10090	pancreas	UBERON	UBERON:0001264	female	PATO	PATO:0000383	17	week	UO	UO:0000034	Animals and organ isolation	Whole mount Immunohistochemistry	Sample preparation for OPT scanning and tissue clearing	Ctrl_17 weeks_replicate3_Spleenic lobe	Ctrl	Spleenic lobe	replicate3
Umea University, Sweden	Mus musculus	NCBITAXON	http://purl.bioontology.org/ontology/NCBITAXON/10090	pancreas	UBERON	UBERON:0001264	female	PATO	PATO:0000383	17	week	UO	UO:0000034	Animals and organ isolation	Whole mount Immunohistochemistry	Sample preparation for OPT scanning and tissue clearing	Ctrl_17 weeks_replicate3_Gastric lobe	Ctrl	Gastric lobe	replicate3
Umea University, Sweden	Mus musculus	NCBITAXON	http://purl.bioontology.org/ontology/NCBITAXON/10090	pancreas	UBERON	UBERON:0001264	female	PATO	PATO:0000383	17	week	UO	UO:0000034	Animals and organ isolation	Whole mount Immunohistochemistry	Sample preparation for OPT scanning and tissue clearing	Ctrl_17 weeks_replicate3_Duodenal lobe	Ctrl	Duodenal lobe	replicate3
Umea University, Sweden	Mus musculus	NCBITAXON	http://purl.bioontology.org/ontology/NCBITAXON/10090	pancreas	UBERON	UBERON:0001264	female	PATO	PATO:0000383	17	week	UO	UO:0000034	Animals and organ isolation	Whole mount Immunohistochemistry	Sample preparation for OPT scanning and tissue clearing	Ctrl_17 weeks_replicate4_Spleenic lobe	Ctrl	Spleenic lobe	replicate4
Umea University, Sweden	Mus musculus	NCBITAXON	http://purl.bioontology.org/ontology/NCBITAXON/10090	pancreas	UBERON	UBERON:0001264	female	PATO	PATO:0000383	17	week	UO	UO:0000034	Animals and organ isolation	Whole mount Immunohistochemistry	Sample preparation for OPT scanning and tissue clearing	Ctrl_17 weeks_replicate4_Gastric lobe	Ctrl	Gastric lobe	replicate4
Umea University, Sweden	Mus musculus	NCBITAXON	http://purl.bioontology.org/ontology/NCBITAXON/10090	pancreas	UBERON	UBERON:0001264	female	PATO	PATO:0000383	17	week	UO	UO:0000034	Animals and organ isolation	Whole mount Immunohistochemistry	Sample preparation for OPT scanning and tissue clearing	Ctrl_17 weeks_replicate4_Duodenal lobe	Ctrl	Duodenal lobe	replicate4
Umea University, Sweden	Mus musculus	NCBITAXON	http://purl.bioontology.org/ontology/NCBITAXON/10090	pancreas	UBERON	UBERON:0001264	female	PATO	PATO:0000383	17	week	UO	UO:0000034	Animals and organ isolation	Whole mount Immunohistochemistry	Sample preparation for OPT scanning and tissue clearing	Ctrl_17 weeks_replicate5_Spleenic lobe	Ctrl	Spleenic lobe	replicate5
Umea University, Sweden	Mus musculus	NCBITAXON	http://purl.bioontology.org/ontology/NCBITAXON/10090	pancreas	UBERON	UBERON:0001264	female	PATO	PATO:0000383	17	week	UO	UO:0000034	Animals and organ isolation	Whole mount Immunohistochemistry	Sample preparation for OPT scanning and tissue clearing	Ctrl_17 weeks_replicate5_Gastric lobe	Ctrl	Gastric lobe	replicate5
Umea University, Sweden	Mus musculus	NCBITAXON	http://purl.bioontology.org/ontology/NCBITAXON/10090	pancreas	UBERON	UBERON:0001264	female	PATO	PATO:0000383	17	week	UO	UO:0000034	Animals and organ isolation	Whole mount Immunohistochemistry	Sample preparation for OPT scanning and tissue clearing	Ctrl_17 weeks_replicate5_Duodenal lobe	Ctrl	Duodenal lobe	replicate5
Umea University, Sweden	Mus musculus	NCBITAXON	http://purl.bioontology.org/ontology/NCBITAXON/10090	pancreas	UBERON	UBERON:0001264	female	PATO	PATO:0000383	26	week	UO	UO:0000034	Animals and organ isolation	Whole mount Immunohistochemistry	Sample preparation for OPT scanning and tissue clearing	Ctrl_26 weeks_replicate1_Spleenic lobe	Ctrl	Spleenic lobe	replicate1
Umea University, Sweden	Mus musculus	NCBITAXON	http://purl.bioontology.org/ontology/NCBITAXON/10090	pancreas	UBERON	UBERON:0001264	female	PATO	PATO:0000383	26	week	UO	UO:0000034	Animals and organ isolation	Whole mount Immunohistochemistry	Sample preparation for OPT scanning and tissue clearing	Ctrl_26 weeks_replicate1_Gastric lobe	Ctrl	Gastric lobe	replicate1
Umea University, Sweden	Mus musculus	NCBITAXON	http://purl.bioontology.org/ontology/NCBITAXON/10090	pancreas	UBERON	UBERON:0001264	female	PATO	PATO:0000383	26	week	UO	UO:0000034	Animals and organ isolation	Whole mount Immunohistochemistry	Sample preparation for OPT scanning and tissue clearing	Ctrl_26 weeks_replicate1_Duodenal lobe	Ctrl	Duodenal lobe	replicate1
Umea University, Sweden	Mus musculus	NCBITAXON	http://purl.bioontology.org/ontology/NCBITAXON/10090	pancreas	UBERON	UBERON:0001264	female	PATO	PATO:0000383	26	week	UO	UO:0000034	Animals and organ isolation	Whole mount Immunohistochemistry	Sample preparation for OPT scanning and tissue clearing	Ctrl_26 weeks_replicate2_Spleenic lobe	Ctrl	Spleenic lobe	replicate2
Umea University, Sweden	Mus musculus	NCBITAXON	http://purl.bioontology.org/ontology/NCBITAXON/10090	pancreas	UBERON	UBERON:0001264	female	PATO	PATO:0000383	26	week	UO	UO:0000034	Animals and organ isolation	Whole mount Immunohistochemistry	Sample preparation for OPT scanning and tissue clearing	Ctrl_26 weeks_replicate2_Gastric lobe	Ctrl	Gastric lobe	replicate2
Umea University, Sweden	Mus musculus	NCBITAXON	http://purl.bioontology.org/ontology/NCBITAXON/10090	pancreas	UBERON	UBERON:0001264	female	PATO	PATO:0000383	26	week	UO	UO:0000034	Animals and organ isolation	Whole mount Immunohistochemistry	Sample preparation for OPT scanning and tissue clearing	Ctrl_26 weeks_replicate2_Duodenal lobe	Ctrl	Duodenal lobe	replicate2
Umea University, Sweden	Mus musculus	NCBITAXON	http://purl.bioontology.org/ontology/NCBITAXON/10090	pancreas	UBERON	UBERON:0001264	female	PATO	PATO:0000383	26	week	UO	UO:0000034	Animals and organ isolation	Whole mount Immunohistochemistry	Sample preparation for OPT scanning and tissue clearing	Ctrl_26 weeks_replicate3_Spleenic lobe	Ctrl	Spleenic lobe	replicate3
Umea University, Sweden	Mus musculus	NCBITAXON	http://purl.bioontology.org/ontology/NCBITAXON/10090	pancreas	UBERON	UBERON:0001264	female	PATO	PATO:0000383	26	week	UO	UO:0000034	Animals and organ isolation	Whole mount Immunohistochemistry	Sample preparation for OPT scanning and tissue clearing	Ctrl_26 weeks_replicate3_Gastric lobe	Ctrl	Gastric lobe	replicate3
Umea University, Sweden	Mus musculus	NCBITAXON	http://purl.bioontology.org/ontology/NCBITAXON/10090	pancreas	UBERON	UBERON:0001264	female	PATO	PATO:0000383	26	week	UO	UO:0000034	Animals and organ isolation	Whole mount Immunohistochemistry	Sample preparation for OPT scanning and tissue clearing	Ctrl_26 weeks_replicate3_Duodenal lobe	Ctrl	Duodenal lobe	replicate3
Umea University, Sweden	Mus musculus	NCBITAXON	http://purl.bioontology.org/ontology/NCBITAXON/10090	pancreas	UBERON	UBERON:0001264	female	PATO	PATO:0000383	26	week	UO	UO:0000034	Animals and organ isolation	Whole mount Immunohistochemistry	Sample preparation for OPT scanning and tissue clearing	Ctrl_26 weeks_replicate4_Spleenic lobe	Ctrl	Spleenic lobe	replicate4
Umea University, Sweden	Mus musculus	NCBITAXON	http://purl.bioontology.org/ontology/NCBITAXON/10090	pancreas	UBERON	UBERON:0001264	female	PATO	PATO:0000383	26	week	UO	UO:0000034	Animals and organ isolation	Whole mount Immunohistochemistry	Sample preparation for OPT scanning and tissue clearing	Ctrl_26 weeks_replicate4_Gastric lobe	Ctrl	Gastric lobe	replicate4
Umea University, Sweden	Mus musculus	NCBITAXON	http://purl.bioontology.org/ontology/NCBITAXON/10090	pancreas	UBERON	UBERON:0001264	female	PATO	PATO:0000383	26	week	UO	UO:0000034	Animals and organ isolation	Whole mount Immunohistochemistry	Sample preparation for OPT scanning and tissue clearing	Ctrl_26 weeks_replicate4_Duodenal lobe	Ctrl	Duodenal lobe	replicate4
Umea University, Sweden	Mus musculus	NCBITAXON	http://purl.bioontology.org/ontology/NCBITAXON/10090	pancreas	UBERON	UBERON:0001264	female	PATO	PATO:0000383	26	week	UO	UO:0000034	Animals and organ isolation	Whole mount Immunohistochemistry	Sample preparation for OPT scanning and tissue clearing	Ctrl_26 weeks_replicate5_Spleenic lobe	Ctrl	Spleenic lobe	replicate5
Umea University, Sweden	Mus musculus	NCBITAXON	http://purl.bioontology.org/ontology/NCBITAXON/10090	pancreas	UBERON	UBERON:0001264	female	PATO	PATO:0000383	26	week	UO	UO:0000034	Animals and organ isolation	Whole mount Immunohistochemistry	Sample preparation for OPT scanning and tissue clearing	Ctrl_26 weeks_replicate5_Gastric lobe	Ctrl	Gastric lobe	replicate5
Umea University, Sweden	Mus musculus	NCBITAXON	http://purl.bioontology.org/ontology/NCBITAXON/10090	pancreas	UBERON	UBERON:0001264	female	PATO	PATO:0000383	26	week	UO	UO:0000034	Animals and organ isolation	Whole mount Immunohistochemistry	Sample preparation for OPT scanning and tissue clearing	Ctrl_26 weeks_replicate5_Duodenal lobe	Ctrl	Duodenal lobe	replicate5
Umea University, Sweden	Mus musculus	NCBITAXON	http://purl.bioontology.org/ontology/NCBITAXON/10090	pancreas	UBERON	UBERON:0001264	female	PATO	PATO:0000383	52	week	UO	UO:0000034	Animals and organ isolation	Whole mount Immunohistochemistry	Sample preparation for OPT scanning and tissue clearing	Ctrl_52 weeks_replicate1_Spleenic lobe	Ctrl	Spleenic lobe	replicate1
Umea University, Sweden	Mus musculus	NCBITAXON	http://purl.bioontology.org/ontology/NCBITAXON/10090	pancreas	UBERON	UBERON:0001264	female	PATO	PATO:0000383	52	week	UO	UO:0000034	Animals and organ isolation	Whole mount Immunohistochemistry	Sample preparation for OPT scanning and tissue clearing	Ctrl_52 weeks_replicate1_Gastric lobe	Ctrl	Gastric lobe	replicate1
Umea University, Sweden	Mus musculus	NCBITAXON	http://purl.bioontology.org/ontology/NCBITAXON/10090	pancreas	UBERON	UBERON:0001264	female	PATO	PATO:0000383	52	week	UO	UO:0000034	Animals and organ isolation	Whole mount Immunohistochemistry	Sample preparation for OPT scanning and tissue clearing	Ctrl_52 weeks_replicate1_Duodenal lobe	Ctrl	Duodenal lobe	replicate1
Umea University, Sweden	Mus musculus	NCBITAXON	http://purl.bioontology.org/ontology/NCBITAXON/10090	pancreas	UBERON	UBERON:0001264	female	PATO	PATO:0000383	52	week	UO	UO:0000034	Animals and organ isolation	Whole mount Immunohistochemistry	Sample preparation for OPT scanning and tissue clearing	Ctrl_52 weeks_replicate2_Spleenic lobe	Ctrl	Spleenic lobe	replicate2
Umea University, Sweden	Mus musculus	NCBITAXON	http://purl.bioontology.org/ontology/NCBITAXON/10090	pancreas	UBERON	UBERON:0001264	female	PATO	PATO:0000383	52	week	UO	UO:0000034	Animals and organ isolation	Whole mount Immunohistochemistry	Sample preparation for OPT scanning and tissue clearing	Ctrl_52 weeks_replicate2_Gastric lobe	Ctrl	Gastric lobe	replicate2
Umea University, Sweden	Mus musculus	NCBITAXON	http://purl.bioontology.org/ontology/NCBITAXON/10090	pancreas	UBERON	UBERON:0001264	female	PATO	PATO:0000383	52	week	UO	UO:0000034	Animals and organ isolation	Whole mount Immunohistochemistry	Sample preparation for OPT scanning and tissue clearing	Ctrl_52 weeks_replicate2_Duodenal lobe	Ctrl	Duodenal lobe	replicate2
Umea University, Sweden	Mus musculus	NCBITAXON	http://purl.bioontology.org/ontology/NCBITAXON/10090	pancreas	UBERON	UBERON:0001264	female	PATO	PATO:0000383	52	week	UO	UO:0000034	Animals and organ isolation	Whole mount Immunohistochemistry	Sample preparation for OPT scanning and tissue clearing	Ctrl_52 weeks_replicate3_Spleenic lobe	Ctrl	Spleenic lobe	replicate3
Umea University, Sweden	Mus musculus	NCBITAXON	http://purl.bioontology.org/ontology/NCBITAXON/10090	pancreas	UBERON	UBERON:0001264	female	PATO	PATO:0000383	52	week	UO	UO:0000034	Animals and organ isolation	Whole mount Immunohistochemistry	Sample preparation for OPT scanning and tissue clearing	Ctrl_52 weeks_replicate3_Gastric lobe	Ctrl	Gastric lobe	replicate3
Umea University, Sweden	Mus musculus	NCBITAXON	http://purl.bioontology.org/ontology/NCBITAXON/10090	pancreas	UBERON	UBERON:0001264	female	PATO	PATO:0000383	52	week	UO	UO:0000034	Animals and organ isolation	Whole mount Immunohistochemistry	Sample preparation for OPT scanning and tissue clearing	Ctrl_52 weeks_replicate3_Duodenal lobe	Ctrl	Duodenal lobe	replicate3
Umea University, Sweden	Mus musculus	NCBITAXON	http://purl.bioontology.org/ontology/NCBITAXON/10090	pancreas	UBERON	UBERON:0001264	female	PATO	PATO:0000383	52	week	UO	UO:0000034	Animals and organ isolation	Whole mount Immunohistochemistry	Sample preparation for OPT scanning and tissue clearing	Ctrl_52 weeks_replicate4_Spleenic lobe	Ctrl	Spleenic lobe	replicate4
Umea University, Sweden	Mus musculus	NCBITAXON	http://purl.bioontology.org/ontology/NCBITAXON/10090	pancreas	UBERON	UBERON:0001264	female	PATO	PATO:0000383	52	week	UO	UO:0000034	Animals and organ isolation	Whole mount Immunohistochemistry	Sample preparation for OPT scanning and tissue clearing	Ctrl_52 weeks_replicate4_Gastric lobe	Ctrl	Gastric lobe	replicate4
Umea University, Sweden	Mus musculus	NCBITAXON	http://purl.bioontology.org/ontology/NCBITAXON/10090	pancreas	UBERON	UBERON:0001264	female	PATO	PATO:0000383	52	week	UO	UO:0000034	Animals and organ isolation	Whole mount Immunohistochemistry	Sample preparation for OPT scanning and tissue clearing	Ctrl_52 weeks_replicate4_Duodenal lobe	Ctrl	Duodenal lobe	replicate4
Umea University, Sweden	Mus musculus	NCBITAXON	http://purl.bioontology.org/ontology/NCBITAXON/10090	pancreas	UBERON	UBERON:0001264	female	PATO	PATO:0000383	52	week	UO	UO:0000034	Animals and organ isolation	Whole mount Immunohistochemistry	Sample preparation for OPT scanning and tissue clearing	Ctrl_52 weeks_replicate5_Spleenic lobe	Ctrl	Spleenic lobe	replicate5
Umea University, Sweden	Mus musculus	NCBITAXON	http://purl.bioontology.org/ontology/NCBITAXON/10090	pancreas	UBERON	UBERON:0001264	female	PATO	PATO:0000383	52	week	UO	UO:0000034	Animals and organ isolation	Whole mount Immunohistochemistry	Sample preparation for OPT scanning and tissue clearing	Ctrl_52 weeks_replicate5_Gastric lobe	Ctrl	Gastric lobe	replicate5
Umea University, Sweden	Mus musculus	NCBITAXON	http://purl.bioontology.org/ontology/NCBITAXON/10090	pancreas	UBERON	UBERON:0001264	female	PATO	PATO:0000383	52	week	UO	UO:0000034	Animals and organ isolation	Whole mount Immunohistochemistry	Sample preparation for OPT scanning and tissue clearing	Ctrl_52 weeks_replicate5_Duodenal lobe	Ctrl	Duodenal lobe	replicate5
Umea University, Sweden	Mus musculus	NCBITAXON	http://purl.bioontology.org/ontology/NCBITAXON/10090	pancreas	UBERON	UBERON:0001264	female	PATO	PATO:0000383	4	week	UO	UO:0000034	Animals and organ isolation	Whole mount Immunohistochemistry	Sample preparation for OPT scanning and tissue clearing	ob/ob_4 weeks_replicate1_Spleenic lobe	ob/ob	Spleenic lobe	replicate1
Umea University, Sweden	Mus musculus	NCBITAXON	http://purl.bioontology.org/ontology/NCBITAXON/10090	pancreas	UBERON	UBERON:0001264	female	PATO	PATO:0000383	4	week	UO	UO:0000034	Animals and organ isolation	Whole mount Immunohistochemistry	Sample preparation for OPT scanning and tissue clearing	ob/ob_4 weeks_replicate1_Gastric lobe	ob/ob	Gastric lobe	replicate1
Umea University, Sweden	Mus musculus	NCBITAXON	http://purl.bioontology.org/ontology/NCBITAXON/10090	pancreas	UBERON	UBERON:0001264	female	PATO	PATO:0000383	4	week	UO	UO:0000034	Animals and organ isolation	Whole mount Immunohistochemistry	Sample preparation for OPT scanning and tissue clearing	ob/ob_4 weeks_replicate1_Duodenal lobe	ob/ob	Duodenal lobe	replicate1
Umea University, Sweden	Mus musculus	NCBITAXON	http://purl.bioontology.org/ontology/NCBITAXON/10090	pancreas	UBERON	UBERON:0001264	female	PATO	PATO:0000383	4	week	UO	UO:0000034	Animals and organ isolation	Whole mount Immunohistochemistry	Sample preparation for OPT scanning and tissue clearing	ob/ob_4 weeks_replicate2_Spleenic lobe	ob/ob	Spleenic lobe	replicate2
Umea University, Sweden	Mus musculus	NCBITAXON	http://purl.bioontology.org/ontology/NCBITAXON/10090	pancreas	UBERON	UBERON:0001264	female	PATO	PATO:0000383	4	week	UO	UO:0000034	Animals and organ isolation	Whole mount Immunohistochemistry	Sample preparation for OPT scanning and tissue clearing	ob/ob_4 weeks_replicate2_Gastric lobe	ob/ob	Gastric lobe	replicate2
Umea University, Sweden	Mus musculus	NCBITAXON	http://purl.bioontology.org/ontology/NCBITAXON/10090	pancreas	UBERON	UBERON:0001264	female	PATO	PATO:0000383	4	week	UO	UO:0000034	Animals and organ isolation	Whole mount Immunohistochemistry	Sample preparation for OPT scanning and tissue clearing	ob/ob_4 weeks_replicate2_Duodenal lobe	ob/ob	Duodenal lobe	replicate2
Umea University, Sweden	Mus musculus	NCBITAXON	http://purl.bioontology.org/ontology/NCBITAXON/10090	pancreas	UBERON	UBERON:0001264	female	PATO	PATO:0000383	4	week	UO	UO:0000034	Animals and organ isolation	Whole mount Immunohistochemistry	Sample preparation for OPT scanning and tissue clearing	ob/ob_4 weeks_replicate3_Spleenic lobe	ob/ob	Spleenic lobe	replicate3
Umea University, Sweden	Mus musculus	NCBITAXON	http://purl.bioontology.org/ontology/NCBITAXON/10090	pancreas	UBERON	UBERON:0001264	female	PATO	PATO:0000383	4	week	UO	UO:0000034	Animals and organ isolation	Whole mount Immunohistochemistry	Sample preparation for OPT scanning and tissue clearing	ob/ob_4 weeks_replicate3_Gastric lobe	ob/ob	Gastric lobe	replicate3
Umea University, Sweden	Mus musculus	NCBITAXON	http://purl.bioontology.org/ontology/NCBITAXON/10090	pancreas	UBERON	UBERON:0001264	female	PATO	PATO:0000383	4	week	UO	UO:0000034	Animals and organ isolation	Whole mount Immunohistochemistry	Sample preparation for OPT scanning and tissue clearing	ob/ob_4 weeks_replicate3_Duodenal lobe	ob/ob	Duodenal lobe	replicate3
Umea University, Sweden	Mus musculus	NCBITAXON	http://purl.bioontology.org/ontology/NCBITAXON/10090	pancreas	UBERON	UBERON:0001264	female	PATO	PATO:0000383	4	week	UO	UO:0000034	Animals and organ isolation	Whole mount Immunohistochemistry	Sample preparation for OPT scanning and tissue clearing	ob/ob_4 weeks_replicate4_Spleenic lobe	ob/ob	Spleenic lobe	replicate4
Umea University, Sweden	Mus musculus	NCBITAXON	http://purl.bioontology.org/ontology/NCBITAXON/10090	pancreas	UBERON	UBERON:0001264	female	PATO	PATO:0000383	4	week	UO	UO:0000034	Animals and organ isolation	Whole mount Immunohistochemistry	Sample preparation for OPT scanning and tissue clearing	ob/ob_4 weeks_replicate4_Gastric lobe	ob/ob	Gastric lobe	replicate4
Umea University, Sweden	Mus musculus	NCBITAXON	http://purl.bioontology.org/ontology/NCBITAXON/10090	pancreas	UBERON	UBERON:0001264	female	PATO	PATO:0000383	4	week	UO	UO:0000034	Animals and organ isolation	Whole mount Immunohistochemistry	Sample preparation for OPT scanning and tissue clearing	ob/ob_4 weeks_replicate4_Duodenal lobe	ob/ob	Duodenal lobe	replicate4
Umea University, Sweden	Mus musculus	NCBITAXON	http://purl.bioontology.org/ontology/NCBITAXON/10090	pancreas	UBERON	UBERON:0001264	female	PATO	PATO:0000383	4	week	UO	UO:0000034	Animals and organ isolation	Whole mount Immunohistochemistry	Sample preparation for OPT scanning and tissue clearing	ob/ob_4 weeks_replicate5_Spleenic lobe	ob/ob	Spleenic lobe	replicate5
Umea University, Sweden	Mus musculus	NCBITAXON	http://purl.bioontology.org/ontology/NCBITAXON/10090	pancreas	UBERON	UBERON:0001264	female	PATO	PATO:0000383	4	week	UO	UO:0000034	Animals and organ isolation	Whole mount Immunohistochemistry	Sample preparation for OPT scanning and tissue clearing	ob/ob_4 weeks_replicate5_Gastric lobe	ob/ob	Gastric lobe	replicate5
Umea University, Sweden	Mus musculus	NCBITAXON	http://purl.bioontology.org/ontology/NCBITAXON/10090	pancreas	UBERON	UBERON:0001264	female	PATO	PATO:0000383	4	week	UO	UO:0000034	Animals and organ isolation	Whole mount Immunohistochemistry	Sample preparation for OPT scanning and tissue clearing	ob/ob_4 weeks_replicate5_Duodenal lobe	ob/ob	Duodenal lobe	replicate5
Umea University, Sweden	Mus musculus	NCBITAXON	http://purl.bioontology.org/ontology/NCBITAXON/10090	pancreas	UBERON	UBERON:0001264	female	PATO	PATO:0000383	8	week	UO	UO:0000034	Animals and organ isolation	Whole mount Immunohistochemistry	Sample preparation for OPT scanning and tissue clearing	ob/ob_8 weeks_replicate1_Spleenic lobe	ob/ob	Spleenic lobe	replicate1
Umea University, Sweden	Mus musculus	NCBITAXON	http://purl.bioontology.org/ontology/NCBITAXON/10090	pancreas	UBERON	UBERON:0001264	female	PATO	PATO:0000383	8	week	UO	UO:0000034	Animals and organ isolation	Whole mount Immunohistochemistry	Sample preparation for OPT scanning and tissue clearing	ob/ob_8 weeks_replicate1_Gastric lobe	ob/ob	Gastric lobe	replicate1
Umea University, Sweden	Mus musculus	NCBITAXON	http://purl.bioontology.org/ontology/NCBITAXON/10090	pancreas	UBERON	UBERON:0001264	female	PATO	PATO:0000383	8	week	UO	UO:0000034	Animals and organ isolation	Whole mount Immunohistochemistry	Sample preparation for OPT scanning and tissue clearing	ob/ob_8 weeks_replicate1_Duodenal lobe	ob/ob	Duodenal lobe	replicate1
Umea University, Sweden	Mus musculus	NCBITAXON	http://purl.bioontology.org/ontology/NCBITAXON/10090	pancreas	UBERON	UBERON:0001264	female	PATO	PATO:0000383	8	week	UO	UO:0000034	Animals and organ isolation	Whole mount Immunohistochemistry	Sample preparation for OPT scanning and tissue clearing	ob/ob_8 weeks_replicate2_Spleenic lobe	ob/ob	Spleenic lobe	replicate2
Umea University, Sweden	Mus musculus	NCBITAXON	http://purl.bioontology.org/ontology/NCBITAXON/10090	pancreas	UBERON	UBERON:0001264	female	PATO	PATO:0000383	8	week	UO	UO:0000034	Animals and organ isolation	Whole mount Immunohistochemistry	Sample preparation for OPT scanning and tissue clearing	ob/ob_8 weeks_replicate2_Gastric lobe	ob/ob	Gastric lobe	replicate2
Umea University, Sweden	Mus musculus	NCBITAXON	http://purl.bioontology.org/ontology/NCBITAXON/10090	pancreas	UBERON	UBERON:0001264	female	PATO	PATO:0000383	8	week	UO	UO:0000034	Animals and organ isolation	Whole mount Immunohistochemistry	Sample preparation for OPT scanning and tissue clearing	ob/ob_8 weeks_replicate2_Duodenal lobe	ob/ob	Duodenal lobe	replicate2
Umea University, Sweden	Mus musculus	NCBITAXON	http://purl.bioontology.org/ontology/NCBITAXON/10090	pancreas	UBERON	UBERON:0001264	female	PATO	PATO:0000383	8	week	UO	UO:0000034	Animals and organ isolation	Whole mount Immunohistochemistry	Sample preparation for OPT scanning and tissue clearing	ob/ob_8 weeks_replicate3_Spleenic lobe	ob/ob	Spleenic lobe	replicate3
Umea University, Sweden	Mus musculus	NCBITAXON	http://purl.bioontology.org/ontology/NCBITAXON/10090	pancreas	UBERON	UBERON:0001264	female	PATO	PATO:0000383	8	week	UO	UO:0000034	Animals and organ isolation	Whole mount Immunohistochemistry	Sample preparation for OPT scanning and tissue clearing	ob/ob_8 weeks_replicate3_Gastric lobe	ob/ob	Gastric lobe	replicate3
Umea University, Sweden	Mus musculus	NCBITAXON	http://purl.bioontology.org/ontology/NCBITAXON/10090	pancreas	UBERON	UBERON:0001264	female	PATO	PATO:0000383	8	week	UO	UO:0000034	Animals and organ isolation	Whole mount Immunohistochemistry	Sample preparation for OPT scanning and tissue clearing	ob/ob_8 weeks_replicate3_Duodenal lobe	ob/ob	Duodenal lobe	replicate3
Umea University, Sweden	Mus musculus	NCBITAXON	http://purl.bioontology.org/ontology/NCBITAXON/10090	pancreas	UBERON	UBERON:0001264	female	PATO	PATO:0000383	8	week	UO	UO:0000034	Animals and organ isolation	Whole mount Immunohistochemistry	Sample preparation for OPT scanning and tissue clearing	ob/ob_8 weeks_replicate4_Spleenic lobe	ob/ob	Spleenic lobe	replicate4
Umea University, Sweden	Mus musculus	NCBITAXON	http://purl.bioontology.org/ontology/NCBITAXON/10090	pancreas	UBERON	UBERON:0001264	female	PATO	PATO:0000383	8	week	UO	UO:0000034	Animals and organ isolation	Whole mount Immunohistochemistry	Sample preparation for OPT scanning and tissue clearing	ob/ob_8 weeks_replicate4_Gastric lobe	ob/ob	Gastric lobe	replicate4
Umea University, Sweden	Mus musculus	NCBITAXON	http://purl.bioontology.org/ontology/NCBITAXON/10090	pancreas	UBERON	UBERON:0001264	female	PATO	PATO:0000383	8	week	UO	UO:0000034	Animals and organ isolation	Whole mount Immunohistochemistry	Sample preparation for OPT scanning and tissue clearing	ob/ob_8 weeks_replicate4_Duodenal lobe	ob/ob	Duodenal lobe	replicate4
Umea University, Sweden	Mus musculus	NCBITAXON	http://purl.bioontology.org/ontology/NCBITAXON/10090	pancreas	UBERON	UBERON:0001264	female	PATO	PATO:0000383	8	week	UO	UO:0000034	Animals and organ isolation	Whole mount Immunohistochemistry	Sample preparation for OPT scanning and tissue clearing	ob/ob_8 weeks_replicate5_Spleenic lobe	ob/ob	Spleenic lobe	replicate5
Umea University, Sweden	Mus musculus	NCBITAXON	http://purl.bioontology.org/ontology/NCBITAXON/10090	pancreas	UBERON	UBERON:0001264	female	PATO	PATO:0000383	8	week	UO	UO:0000034	Animals and organ isolation	Whole mount Immunohistochemistry	Sample preparation for OPT scanning and tissue clearing	ob/ob_8 weeks_replicate5_Gastric lobe	ob/ob	Gastric lobe	replicate5
Umea University, Sweden	Mus musculus	NCBITAXON	http://purl.bioontology.org/ontology/NCBITAXON/10090	pancreas	UBERON	UBERON:0001264	female	PATO	PATO:0000383	8	week	UO	UO:0000034	Animals and organ isolation	Whole mount Immunohistochemistry	Sample preparation for OPT scanning and tissue clearing	ob/ob_8 weeks_replicate5_Duodenal lobe	ob/ob	Duodenal lobe	replicate5
Umea University, Sweden	Mus musculus	NCBITAXON	http://purl.bioontology.org/ontology/NCBITAXON/10090	pancreas	UBERON	UBERON:0001264	female	PATO	PATO:0000383	17	week	UO	UO:0000034	Animals and organ isolation	Whole mount Immunohistochemistry	Sample preparation for OPT scanning and tissue clearing	ob/ob_17 weeks_replicate1_Spleenic lobe	ob/ob	Spleenic lobe	replicate1
Umea University, Sweden	Mus musculus	NCBITAXON	http://purl.bioontology.org/ontology/NCBITAXON/10090	pancreas	UBERON	UBERON:0001264	female	PATO	PATO:0000383	17	week	UO	UO:0000034	Animals and organ isolation	Whole mount Immunohistochemistry	Sample preparation for OPT scanning and tissue clearing	ob/ob_17 weeks_replicate1_Gastric lobe	ob/ob	Gastric lobe	replicate1
Umea University, Sweden	Mus musculus	NCBITAXON	http://purl.bioontology.org/ontology/NCBITAXON/10090	pancreas	UBERON	UBERON:0001264	female	PATO	PATO:0000383	17	week	UO	UO:0000034	Animals and organ isolation	Whole mount Immunohistochemistry	Sample preparation for OPT scanning and tissue clearing	ob/ob_17 weeks_replicate1_Duodenal lobe	ob/ob	Duodenal lobe	replicate1
Umea University, Sweden	Mus musculus	NCBITAXON	http://purl.bioontology.org/ontology/NCBITAXON/10090	pancreas	UBERON	UBERON:0001264	female	PATO	PATO:0000383	17	week	UO	UO:0000034	Animals and organ isolation	Whole mount Immunohistochemistry	Sample preparation for OPT scanning and tissue clearing	ob/ob_17 weeks_replicate2_Spleenic lobe	ob/ob	Spleenic lobe	replicate2
Umea University, Sweden	Mus musculus	NCBITAXON	http://purl.bioontology.org/ontology/NCBITAXON/10090	pancreas	UBERON	UBERON:0001264	female	PATO	PATO:0000383	17	week	UO	UO:0000034	Animals and organ isolation	Whole mount Immunohistochemistry	Sample preparation for OPT scanning and tissue clearing	ob/ob_17 weeks_replicate2_Gastric lobe	ob/ob	Gastric lobe	replicate2
Umea University, Sweden	Mus musculus	NCBITAXON	http://purl.bioontology.org/ontology/NCBITAXON/10090	pancreas	UBERON	UBERON:0001264	female	PATO	PATO:0000383	17	week	UO	UO:0000034	Animals and organ isolation	Whole mount Immunohistochemistry	Sample preparation for OPT scanning and tissue clearing	ob/ob_17 weeks_replicate2_Duodenal lobe	ob/ob	Duodenal lobe	replicate2
Umea University, Sweden	Mus musculus	NCBITAXON	http://purl.bioontology.org/ontology/NCBITAXON/10090	pancreas	UBERON	UBERON:0001264	female	PATO	PATO:0000383	17	week	UO	UO:0000034	Animals and organ isolation	Whole mount Immunohistochemistry	Sample preparation for OPT scanning and tissue clearing	ob/ob_17 weeks_replicate3_Spleenic lobe	ob/ob	Spleenic lobe	replicate3
Umea University, Sweden	Mus musculus	NCBITAXON	http://purl.bioontology.org/ontology/NCBITAXON/10090	pancreas	UBERON	UBERON:0001264	female	PATO	PATO:0000383	17	week	UO	UO:0000034	Animals and organ isolation	Whole mount Immunohistochemistry	Sample preparation for OPT scanning and tissue clearing	ob/ob_17 weeks_replicate3_Gastric lobe	ob/ob	Gastric lobe	replicate3
Umea University, Sweden	Mus musculus	NCBITAXON	http://purl.bioontology.org/ontology/NCBITAXON/10090	pancreas	UBERON	UBERON:0001264	female	PATO	PATO:0000383	17	week	UO	UO:0000034	Animals and organ isolation	Whole mount Immunohistochemistry	Sample preparation for OPT scanning and tissue clearing	ob/ob_17 weeks_replicate3_Duodenal lobe	ob/ob	Duodenal lobe	replicate3
Umea University, Sweden	Mus musculus	NCBITAXON	http://purl.bioontology.org/ontology/NCBITAXON/10090	pancreas	UBERON	UBERON:0001264	female	PATO	PATO:0000383	17	week	UO	UO:0000034	Animals and organ isolation	Whole mount Immunohistochemistry	Sample preparation for OPT scanning and tissue clearing	ob/ob_17 weeks_replicate4_Spleenic lobe	ob/ob	Spleenic lobe	replicate4
Umea University, Sweden	Mus musculus	NCBITAXON	http://purl.bioontology.org/ontology/NCBITAXON/10090	pancreas	UBERON	UBERON:0001264	female	PATO	PATO:0000383	17	week	UO	UO:0000034	Animals and organ isolation	Whole mount Immunohistochemistry	Sample preparation for OPT scanning and tissue clearing	ob/ob_17 weeks_replicate4_Gastric lobe	ob/ob	Gastric lobe	replicate4
Umea University, Sweden	Mus musculus	NCBITAXON	http://purl.bioontology.org/ontology/NCBITAXON/10090	pancreas	UBERON	UBERON:0001264	female	PATO	PATO:0000383	17	week	UO	UO:0000034	Animals and organ isolation	Whole mount Immunohistochemistry	Sample preparation for OPT scanning and tissue clearing	ob/ob_17 weeks_replicate4_Duodenal lobe	ob/ob	Duodenal lobe	replicate4
Umea University, Sweden	Mus musculus	NCBITAXON	http://purl.bioontology.org/ontology/NCBITAXON/10090	pancreas	UBERON	UBERON:0001264	female	PATO	PATO:0000383	17	week	UO	UO:0000034	Animals and organ isolation	Whole mount Immunohistochemistry	Sample preparation for OPT scanning and tissue clearing	ob/ob_17 weeks_replicate5_Spleenic lobe	ob/ob	Spleenic lobe	replicate5
Umea University, Sweden	Mus musculus	NCBITAXON	http://purl.bioontology.org/ontology/NCBITAXON/10090	pancreas	UBERON	UBERON:0001264	female	PATO	PATO:0000383	17	week	UO	UO:0000034	Animals and organ isolation	Whole mount Immunohistochemistry	Sample preparation for OPT scanning and tissue clearing	ob/ob_17 weeks_replicate5_Gastric lobe	ob/ob	Gastric lobe	replicate5
Umea University, Sweden	Mus musculus	NCBITAXON	http://purl.bioontology.org/ontology/NCBITAXON/10090	pancreas	UBERON	UBERON:0001264	female	PATO	PATO:0000383	17	week	UO	UO:0000034	Animals and organ isolation	Whole mount Immunohistochemistry	Sample preparation for OPT scanning and tissue clearing	ob/ob_17 weeks_replicate5_Duodenal lobe	ob/ob	Duodenal lobe	replicate5
Umea University, Sweden	Mus musculus	NCBITAXON	http://purl.bioontology.org/ontology/NCBITAXON/10090	pancreas	UBERON	UBERON:0001264	female	PATO	PATO:0000383	26	week	UO	UO:0000034	Animals and organ isolation	Whole mount Immunohistochemistry	Sample preparation for OPT scanning and tissue clearing	ob/ob_26 weeks_replicate1_Spleenic lobe	ob/ob	Spleenic lobe	replicate1
Umea University, Sweden	Mus musculus	NCBITAXON	http://purl.bioontology.org/ontology/NCBITAXON/10090	pancreas	UBERON	UBERON:0001264	female	PATO	PATO:0000383	26	week	UO	UO:0000034	Animals and organ isolation	Whole mount Immunohistochemistry	Sample preparation for OPT scanning and tissue clearing	ob/ob_26 weeks_replicate1_Gastric lobe	ob/ob	Gastric lobe	replicate1
Umea University, Sweden	Mus musculus	NCBITAXON	http://purl.bioontology.org/ontology/NCBITAXON/10090	pancreas	UBERON	UBERON:0001264	female	PATO	PATO:0000383	26	week	UO	UO:0000034	Animals and organ isolation	Whole mount Immunohistochemistry	Sample preparation for OPT scanning and tissue clearing	ob/ob_26 weeks_replicate1_Duodenal lobe	ob/ob	Duodenal lobe	replicate1
Umea University, Sweden	Mus musculus	NCBITAXON	http://purl.bioontology.org/ontology/NCBITAXON/10090	pancreas	UBERON	UBERON:0001264	female	PATO	PATO:0000383	26	week	UO	UO:0000034	Animals and organ isolation	Whole mount Immunohistochemistry	Sample preparation for OPT scanning and tissue clearing	ob/ob_26 weeks_replicate2_Spleenic lobe	ob/ob	Spleenic lobe	replicate2
Umea University, Sweden	Mus musculus	NCBITAXON	http://purl.bioontology.org/ontology/NCBITAXON/10090	pancreas	UBERON	UBERON:0001264	female	PATO	PATO:0000383	26	week	UO	UO:0000034	Animals and organ isolation	Whole mount Immunohistochemistry	Sample preparation for OPT scanning and tissue clearing	ob/ob_26 weeks_replicate2_Gastric lobe	ob/ob	Gastric lobe	replicate2
Umea University, Sweden	Mus musculus	NCBITAXON	http://purl.bioontology.org/ontology/NCBITAXON/10090	pancreas	UBERON	UBERON:0001264	female	PATO	PATO:0000383	26	week	UO	UO:0000034	Animals and organ isolation	Whole mount Immunohistochemistry	Sample preparation for OPT scanning and tissue clearing	ob/ob_26 weeks_replicate2_Duodenal lobe	ob/ob	Duodenal lobe	replicate2
Umea University, Sweden	Mus musculus	NCBITAXON	http://purl.bioontology.org/ontology/NCBITAXON/10090	pancreas	UBERON	UBERON:0001264	female	PATO	PATO:0000383	26	week	UO	UO:0000034	Animals and organ isolation	Whole mount Immunohistochemistry	Sample preparation for OPT scanning and tissue clearing	ob/ob_26 weeks_replicate3_Spleenic lobe	ob/ob	Spleenic lobe	replicate3
Umea University, Sweden	Mus musculus	NCBITAXON	http://purl.bioontology.org/ontology/NCBITAXON/10090	pancreas	UBERON	UBERON:0001264	female	PATO	PATO:0000383	26	week	UO	UO:0000034	Animals and organ isolation	Whole mount Immunohistochemistry	Sample preparation for OPT scanning and tissue clearing	ob/ob_26 weeks_replicate3_Gastric lobe	ob/ob	Gastric lobe	replicate3
Umea University, Sweden	Mus musculus	NCBITAXON	http://purl.bioontology.org/ontology/NCBITAXON/10090	pancreas	UBERON	UBERON:0001264	female	PATO	PATO:0000383	26	week	UO	UO:0000034	Animals and organ isolation	Whole mount Immunohistochemistry	Sample preparation for OPT scanning and tissue clearing	ob/ob_26 weeks_replicate3_Duodenal lobe	ob/ob	Duodenal lobe	replicate3
Umea University, Sweden	Mus musculus	NCBITAXON	http://purl.bioontology.org/ontology/NCBITAXON/10090	pancreas	UBERON	UBERON:0001264	female	PATO	PATO:0000383	26	week	UO	UO:0000034	Animals and organ isolation	Whole mount Immunohistochemistry	Sample preparation for OPT scanning and tissue clearing	ob/ob_26 weeks_replicate4_Spleenic lobe	ob/ob	Spleenic lobe	replicate4
Umea University, Sweden	Mus musculus	NCBITAXON	http://purl.bioontology.org/ontology/NCBITAXON/10090	pancreas	UBERON	UBERON:0001264	female	PATO	PATO:0000383	26	week	UO	UO:0000034	Animals and organ isolation	Whole mount Immunohistochemistry	Sample preparation for OPT scanning and tissue clearing	ob/ob_26 weeks_replicate4_Gastric lobe	ob/ob	Gastric lobe	replicate4
Umea University, Sweden	Mus musculus	NCBITAXON	http://purl.bioontology.org/ontology/NCBITAXON/10090	pancreas	UBERON	UBERON:0001264	female	PATO	PATO:0000383	26	week	UO	UO:0000034	Animals and organ isolation	Whole mount Immunohistochemistry	Sample preparation for OPT scanning and tissue clearing	ob/ob_26 weeks_replicate4_Duodenal lobe	ob/ob	Duodenal lobe	replicate4
Umea University, Sweden	Mus musculus	NCBITAXON	http://purl.bioontology.org/ontology/NCBITAXON/10090	pancreas	UBERON	UBERON:0001264	female	PATO	PATO:0000383	26	week	UO	UO:0000034	Animals and organ isolation	Whole mount Immunohistochemistry	Sample preparation for OPT scanning and tissue clearing	ob/ob_26 weeks_replicate5_Spleenic lobe	ob/ob	Spleenic lobe	replicate5
Umea University, Sweden	Mus musculus	NCBITAXON	http://purl.bioontology.org/ontology/NCBITAXON/10090	pancreas	UBERON	UBERON:0001264	female	PATO	PATO:0000383	26	week	UO	UO:0000034	Animals and organ isolation	Whole mount Immunohistochemistry	Sample preparation for OPT scanning and tissue clearing	ob/ob_26 weeks_replicate5_Gastric lobe	ob/ob	Gastric lobe	replicate5
Umea University, Sweden	Mus musculus	NCBITAXON	http://purl.bioontology.org/ontology/NCBITAXON/10090	pancreas	UBERON	UBERON:0001264	female	PATO	PATO:0000383	26	week	UO	UO:0000034	Animals and organ isolation	Whole mount Immunohistochemistry	Sample preparation for OPT scanning and tissue clearing	ob/ob_26 weeks_replicate5_Duodenal lobe	ob/ob	Duodenal lobe	replicate5
Umea University, Sweden	Mus musculus	NCBITAXON	http://purl.bioontology.org/ontology/NCBITAXON/10090	pancreas	UBERON	UBERON:0001264	female	PATO	PATO:0000383	52	week	UO	UO:0000034	Animals and organ isolation	Whole mount Immunohistochemistry	Sample preparation for OPT scanning and tissue clearing	ob/ob_52 weeks_replicate1_Spleenic lobe	ob/ob	Spleenic lobe	replicate1
Umea University, Sweden	Mus musculus	NCBITAXON	http://purl.bioontology.org/ontology/NCBITAXON/10090	pancreas	UBERON	UBERON:0001264	female	PATO	PATO:0000383	52	week	UO	UO:0000034	Animals and organ isolation	Whole mount Immunohistochemistry	Sample preparation for OPT scanning and tissue clearing	ob/ob_52 weeks_replicate1_Gastric lobe	ob/ob	Gastric lobe	replicate1
Umea University, Sweden	Mus musculus	NCBITAXON	http://purl.bioontology.org/ontology/NCBITAXON/10090	pancreas	UBERON	UBERON:0001264	female	PATO	PATO:0000383	52	week	UO	UO:0000034	Animals and organ isolation	Whole mount Immunohistochemistry	Sample preparation for OPT scanning and tissue clearing	ob/ob_52 weeks_replicate1_Duodenal lobe	ob/ob	Duodenal lobe	replicate1
Umea University, Sweden	Mus musculus	NCBITAXON	http://purl.bioontology.org/ontology/NCBITAXON/10090	pancreas	UBERON	UBERON:0001264	female	PATO	PATO:0000383	52	week	UO	UO:0000034	Animals and organ isolation	Whole mount Immunohistochemistry	Sample preparation for OPT scanning and tissue clearing	ob/ob_52 weeks_replicate2_Spleenic lobe	ob/ob	Spleenic lobe	replicate2
Umea University, Sweden	Mus musculus	NCBITAXON	http://purl.bioontology.org/ontology/NCBITAXON/10090	pancreas	UBERON	UBERON:0001264	female	PATO	PATO:0000383	52	week	UO	UO:0000034	Animals and organ isolation	Whole mount Immunohistochemistry	Sample preparation for OPT scanning and tissue clearing	ob/ob_52 weeks_replicate2_Gastric lobe	ob/ob	Gastric lobe	replicate2
Umea University, Sweden	Mus musculus	NCBITAXON	http://purl.bioontology.org/ontology/NCBITAXON/10090	pancreas	UBERON	UBERON:0001264	female	PATO	PATO:0000383	52	week	UO	UO:0000034	Animals and organ isolation	Whole mount Immunohistochemistry	Sample preparation for OPT scanning and tissue clearing	ob/ob_52 weeks_replicate2_Duodenal lobe	ob/ob	Duodenal lobe	replicate2
Umea University, Sweden	Mus musculus	NCBITAXON	http://purl.bioontology.org/ontology/NCBITAXON/10090	pancreas	UBERON	UBERON:0001264	female	PATO	PATO:0000383	52	week	UO	UO:0000034	Animals and organ isolation	Whole mount Immunohistochemistry	Sample preparation for OPT scanning and tissue clearing	ob/ob_52 weeks_replicate3_Spleenic lobe	ob/ob	Spleenic lobe	replicate3
Umea University, Sweden	Mus musculus	NCBITAXON	http://purl.bioontology.org/ontology/NCBITAXON/10090	pancreas	UBERON	UBERON:0001264	female	PATO	PATO:0000383	52	week	UO	UO:0000034	Animals and organ isolation	Whole mount Immunohistochemistry	Sample preparation for OPT scanning and tissue clearing	ob/ob_52 weeks_replicate3_Gastric lobe	ob/ob	Gastric lobe	replicate3
Umea University, Sweden	Mus musculus	NCBITAXON	http://purl.bioontology.org/ontology/NCBITAXON/10090	pancreas	UBERON	UBERON:0001264	female	PATO	PATO:0000383	52	week	UO	UO:0000034	Animals and organ isolation	Whole mount Immunohistochemistry	Sample preparation for OPT scanning and tissue clearing	ob/ob_52 weeks_replicate3_Duodenal lobe	ob/ob	Duodenal lobe	replicate3
Umea University, Sweden	Mus musculus	NCBITAXON	http://purl.bioontology.org/ontology/NCBITAXON/10090	pancreas	UBERON	UBERON:0001264	female	PATO	PATO:0000383	52	week	UO	UO:0000034	Animals and organ isolation	Whole mount Immunohistochemistry	Sample preparation for OPT scanning and tissue clearing	ob/ob_52 weeks_replicate4_Spleenic lobe	ob/ob	Spleenic lobe	replicate4
Umea University, Sweden	Mus musculus	NCBITAXON	http://purl.bioontology.org/ontology/NCBITAXON/10090	pancreas	UBERON	UBERON:0001264	female	PATO	PATO:0000383	52	week	UO	UO:0000034	Animals and organ isolation	Whole mount Immunohistochemistry	Sample preparation for OPT scanning and tissue clearing	ob/ob_52 weeks_replicate4_Gastric lobe	ob/ob	Gastric lobe	replicate4
Umea University, Sweden	Mus musculus	NCBITAXON	http://purl.bioontology.org/ontology/NCBITAXON/10090	pancreas	UBERON	UBERON:0001264	female	PATO	PATO:0000383	52	week	UO	UO:0000034	Animals and organ isolation	Whole mount Immunohistochemistry	Sample preparation for OPT scanning and tissue clearing	ob/ob_52 weeks_replicate4_Duodenal lobe	ob/ob	Duodenal lobe	replicate4
Umea University, Sweden	Mus musculus	NCBITAXON	http://purl.bioontology.org/ontology/NCBITAXON/10090	pancreas	UBERON	UBERON:0001264	female	PATO	PATO:0000383	52	week	UO	UO:0000034	Animals and organ isolation	Whole mount Immunohistochemistry	Sample preparation for OPT scanning and tissue clearing	ob/ob_52 weeks_replicate5_Spleenic lobe	ob/ob	Spleenic lobe	replicate5
Umea University, Sweden	Mus musculus	NCBITAXON	http://purl.bioontology.org/ontology/NCBITAXON/10090	pancreas	UBERON	UBERON:0001264	female	PATO	PATO:0000383	52	week	UO	UO:0000034	Animals and organ isolation	Whole mount Immunohistochemistry	Sample preparation for OPT scanning and tissue clearing	ob/ob_52 weeks_replicate5_Gastric lobe	ob/ob	Gastric lobe	replicate5
Umea University, Sweden	Mus musculus	NCBITAXON	http://purl.bioontology.org/ontology/NCBITAXON/10090	pancreas	UBERON	UBERON:0001264	female	PATO	PATO:0000383	52	week	UO	UO:0000034	Animals and organ isolation	Whole mount Immunohistochemistry	Sample preparation for OPT scanning and tissue clearing	ob/ob_52 weeks_replicate5_Duodenal lobe	ob/ob	Duodenal lobe	replicate5
