# Supplementary material for: Spatial and quantitative datasets of the pancreatic β-cell mass distribution in lean and obese mice
Source: Sci Data. 2017 Mar 14;4:170031. doi: 10.1038/sdata.2017.31 (PMC5349252; doi:10.1038/sdata.2017.31)
Supplement: Supplementary file 1 [file sdata201731-isa1.zip › a_assay_Ahlgren.txt]

Sample Name	Protocol REF	Parameter Value[scanner]	Assay Name	Raw Data File	Comment[Data Repository]	Comment[Data Record Accession]	Comment[Data Record URI]	Protocol REF	Derived Data File	Comment[Data Repository]	Comment[Data Record Accession]	Comment[Data Record URI]	Protocol REF	Derived Data File	Comment[Data Repository]	Comment[Data Record Accession]	Comment[Data Record URI]	Protocol REF	Derived Data File	Comment[Data Repository]	Comment[Data Record Accession]	Comment[Data Record URI]	Factor Value[mouse line]	Factor Value[pancreatic lobe]	Factor Value[biological replicate]
Ctrl_4 weeks_replicate1_Spleenic lobe	OPT scanning and reconstruction	Bioptonics 3001 OPT scanner	Ctrl_4 weeks_replicate1_Spleenic lobe	Data record A_Tomographic images.zip	Dryad Digital Repository	doi:10.5061/dryad.pk8dv	http://dx.doi.org/10.5061/dryad.pk8dv	3D volume and iso-surface rendering	Data record B_Isosurfaced 3D volumes.zip	Dryad Digital Repository	doi:10.5061/dryad.pk8dv	http://dx.doi.org/10.5061/dryad.pk8dv	Data retrieval	Data record C Volumetric and spatial statistics.zip	Dryad Digital Repository	doi:10.5061/dryad.pk8dv	http://dx.doi.org/10.5061/dryad.pk8dv	Visual reference images	Data record D_Visual reference images.zip	Dryad Digital Repository	doi:10.5061/dryad.pk8dv	http://dx.doi.org/10.5061/dryad.pk8dv	Ctrl	Spleenic lobe	replicate1
Ctrl_4 weeks_replicate1_Gastric lobe	OPT scanning and reconstruction	Bioptonics 3001 OPT scanner	Ctrl_4 weeks_replicate1_Gastric lobe	Data record A_Tomographic images.zip	Dryad Digital Repository	doi:10.5061/dryad.pk8dv	http://dx.doi.org/10.5061/dryad.pk8dv	3D volume and iso-surface rendering	Data record B_Isosurfaced 3D volumes.zip	Dryad Digital Repository	doi:10.5061/dryad.pk8dv	http://dx.doi.org/10.5061/dryad.pk8dv	Data retrieval	Data record C Volumetric and spatial statistics.zip	Dryad Digital Repository	doi:10.5061/dryad.pk8dv	http://dx.doi.org/10.5061/dryad.pk8dv	Visual reference images	Data record D_Visual reference images.zip	Dryad Digital Repository	doi:10.5061/dryad.pk8dv	http://dx.doi.org/10.5061/dryad.pk8dv	Ctrl	Gastric lobe	replicate1
Ctrl_4 weeks_replicate1_Duodenal lobe	OPT scanning and reconstruction	Bioptonics 3001 OPT scanner	Ctrl_4 weeks_replicate1_Duodenal lobe	Data record A_Tomographic images.zip	Dryad Digital Repository	doi:10.5061/dryad.pk8dv	http://dx.doi.org/10.5061/dryad.pk8dv	3D volume and iso-surface rendering	Data record B_Isosurfaced 3D volumes.zip	Dryad Digital Repository	doi:10.5061/dryad.pk8dv	http://dx.doi.org/10.5061/dryad.pk8dv	Data retrieval	Data record C Volumetric and spatial statistics.zip	Dryad Digital Repository	doi:10.5061/dryad.pk8dv	http://dx.doi.org/10.5061/dryad.pk8dv	Visual reference images	Data record D_Visual reference images.zip	Dryad Digital Repository	doi:10.5061/dryad.pk8dv	http://dx.doi.org/10.5061/dryad.pk8dv	Ctrl	Duodenal lobe	replicate1
Ctrl_4 weeks_replicate2_Spleenic lobe	OPT scanning and reconstruction	Bioptonics 3001 OPT scanner	Ctrl_4 weeks_replicate2_Spleenic lobe	Data record A_Tomographic images.zip	Dryad Digital Repository	doi:10.5061/dryad.pk8dv	http://dx.doi.org/10.5061/dryad.pk8dv	3D volume and iso-surface rendering	Data record B_Isosurfaced 3D volumes.zip	Dryad Digital Repository	doi:10.5061/dryad.pk8dv	http://dx.doi.org/10.5061/dryad.pk8dv	Data retrieval	Data record C Volumetric and spatial statistics.zip	Dryad Digital Repository	doi:10.5061/dryad.pk8dv	http://dx.doi.org/10.5061/dryad.pk8dv	Visual reference images	Data record D_Visual reference images.zip	Dryad Digital Repository	doi:10.5061/dryad.pk8dv	http://dx.doi.org/10.5061/dryad.pk8dv	Ctrl	Spleenic lobe	replicate2
Ctrl_4 weeks_replicate2_Gastric lobe	OPT scanning and reconstruction	Bioptonics 3001 OPT scanner	Ctrl_4 weeks_replicate2_Gastric lobe	Data record A_Tomographic images.zip	Dryad Digital Repository	doi:10.5061/dryad.pk8dv	http://dx.doi.org/10.5061/dryad.pk8dv	3D volume and iso-surface rendering	Data record B_Isosurfaced 3D volumes.zip	Dryad Digital Repository	doi:10.5061/dryad.pk8dv	http://dx.doi.org/10.5061/dryad.pk8dv	Data retrieval	Data record C Volumetric and spatial statistics.zip	Dryad Digital Repository	doi:10.5061/dryad.pk8dv	http://dx.doi.org/10.5061/dryad.pk8dv	Visual reference images	Data record D_Visual reference images.zip	Dryad Digital Repository	doi:10.5061/dryad.pk8dv	http://dx.doi.org/10.5061/dryad.pk8dv	Ctrl	Gastric lobe	replicate2
Ctrl_4 weeks_replicate2_Duodenal lobe	OPT scanning and reconstruction	Bioptonics 3001 OPT scanner	Ctrl_4 weeks_replicate2_Duodenal lobe	Data record A_Tomographic images.zip	Dryad Digital Repository	doi:10.5061/dryad.pk8dv	http://dx.doi.org/10.5061/dryad.pk8dv	3D volume and iso-surface rendering	Data record B_Isosurfaced 3D volumes.zip	Dryad Digital Repository	doi:10.5061/dryad.pk8dv	http://dx.doi.org/10.5061/dryad.pk8dv	Data retrieval	Data record C Volumetric and spatial statistics.zip	Dryad Digital Repository	doi:10.5061/dryad.pk8dv	http://dx.doi.org/10.5061/dryad.pk8dv	Visual reference images	Data record D_Visual reference images.zip	Dryad Digital Repository	doi:10.5061/dryad.pk8dv	http://dx.doi.org/10.5061/dryad.pk8dv	Ctrl	Duodenal lobe	replicate2
Ctrl_4 weeks_replicate3_Spleenic lobe	OPT scanning and reconstruction	Bioptonics 3001 OPT scanner	Ctrl_4 weeks_replicate3_Spleenic lobe	Data record A_Tomographic images.zip	Dryad Digital Repository	doi:10.5061/dryad.pk8dv	http://dx.doi.org/10.5061/dryad.pk8dv	3D volume and iso-surface rendering	Data record B_Isosurfaced 3D volumes.zip	Dryad Digital Repository	doi:10.5061/dryad.pk8dv	http://dx.doi.org/10.5061/dryad.pk8dv	Data retrieval	Data record C Volumetric and spatial statistics.zip	Dryad Digital Repository	doi:10.5061/dryad.pk8dv	http://dx.doi.org/10.5061/dryad.pk8dv	Visual reference images	Data record D_Visual reference images.zip	Dryad Digital Repository	doi:10.5061/dryad.pk8dv	http://dx.doi.org/10.5061/dryad.pk8dv	Ctrl	Spleenic lobe	replicate3
Ctrl_4 weeks_replicate3_Gastric lobe	OPT scanning and reconstruction	Bioptonics 3001 OPT scanner	Ctrl_4 weeks_replicate3_Gastric lobe	Data record A_Tomographic images.zip	Dryad Digital Repository	doi:10.5061/dryad.pk8dv	http://dx.doi.org/10.5061/dryad.pk8dv	3D volume and iso-surface rendering	Data record B_Isosurfaced 3D volumes.zip	Dryad Digital Repository	doi:10.5061/dryad.pk8dv	http://dx.doi.org/10.5061/dryad.pk8dv	Data retrieval	Data record C Volumetric and spatial statistics.zip	Dryad Digital Repository	doi:10.5061/dryad.pk8dv	http://dx.doi.org/10.5061/dryad.pk8dv	Visual reference images	Data record D_Visual reference images.zip	Dryad Digital Repository	doi:10.5061/dryad.pk8dv	http://dx.doi.org/10.5061/dryad.pk8dv	Ctrl	Gastric lobe	replicate3
Ctrl_4 weeks_replicate3_Duodenal lobe	OPT scanning and reconstruction	Bioptonics 3001 OPT scanner	Ctrl_4 weeks_replicate3_Duodenal lobe	Data record A_Tomographic images.zip	Dryad Digital Repository	doi:10.5061/dryad.pk8dv	http://dx.doi.org/10.5061/dryad.pk8dv	3D volume and iso-surface rendering	Data record B_Isosurfaced 3D volumes.zip	Dryad Digital Repository	doi:10.5061/dryad.pk8dv	http://dx.doi.org/10.5061/dryad.pk8dv	Data retrieval	Data record C Volumetric and spatial statistics.zip	Dryad Digital Repository	doi:10.5061/dryad.pk8dv	http://dx.doi.org/10.5061/dryad.pk8dv	Visual reference images	Data record D_Visual reference images.zip	Dryad Digital Repository	doi:10.5061/dryad.pk8dv	http://dx.doi.org/10.5061/dryad.pk8dv	Ctrl	Duodenal lobe	replicate3
Ctrl_4 weeks_replicate4_Spleenic lobe	OPT scanning and reconstruction	Bioptonics 3001 OPT scanner	Ctrl_4 weeks_replicate4_Spleenic lobe	Data record A_Tomographic images.zip	Dryad Digital Repository	doi:10.5061/dryad.pk8dv	http://dx.doi.org/10.5061/dryad.pk8dv	3D volume and iso-surface rendering	Data record B_Isosurfaced 3D volumes.zip	Dryad Digital Repository	doi:10.5061/dryad.pk8dv	http://dx.doi.org/10.5061/dryad.pk8dv	Data retrieval	Data record C Volumetric and spatial statistics.zip	Dryad Digital Repository	doi:10.5061/dryad.pk8dv	http://dx.doi.org/10.5061/dryad.pk8dv	Visual reference images	Data record D_Visual reference images.zip	Dryad Digital Repository	doi:10.5061/dryad.pk8dv	http://dx.doi.org/10.5061/dryad.pk8dv	Ctrl	Spleenic lobe	replicate4
Ctrl_4 weeks_replicate4_Gastric lobe	OPT scanning and reconstruction	Bioptonics 3001 OPT scanner	Ctrl_4 weeks_replicate4_Gastric lobe	Data record A_Tomographic images.zip	Dryad Digital Repository	doi:10.5061/dryad.pk8dv	http://dx.doi.org/10.5061/dryad.pk8dv	3D volume and iso-surface rendering	Data record B_Isosurfaced 3D volumes.zip	Dryad Digital Repository	doi:10.5061/dryad.pk8dv	http://dx.doi.org/10.5061/dryad.pk8dv	Data retrieval	Data record C Volumetric and spatial statistics.zip	Dryad Digital Repository	doi:10.5061/dryad.pk8dv	http://dx.doi.org/10.5061/dryad.pk8dv	Visual reference images	Data record D_Visual reference images.zip	Dryad Digital Repository	doi:10.5061/dryad.pk8dv	http://dx.doi.org/10.5061/dryad.pk8dv	Ctrl	Gastric lobe	replicate4
Ctrl_4 weeks_replicate4_Duodenal lobe	OPT scanning and reconstruction	Bioptonics 3001 OPT scanner	Ctrl_4 weeks_replicate4_Duodenal lobe	Data record A_Tomographic images.zip	Dryad Digital Repository	doi:10.5061/dryad.pk8dv	http://dx.doi.org/10.5061/dryad.pk8dv	3D volume and iso-surface rendering	Data record B_Isosurfaced 3D volumes.zip	Dryad Digital Repository	doi:10.5061/dryad.pk8dv	http://dx.doi.org/10.5061/dryad.pk8dv	Data retrieval	Data record C Volumetric and spatial statistics.zip	Dryad Digital Repository	doi:10.5061/dryad.pk8dv	http://dx.doi.org/10.5061/dryad.pk8dv	Visual reference images	Data record D_Visual reference images.zip	Dryad Digital Repository	doi:10.5061/dryad.pk8dv	http://dx.doi.org/10.5061/dryad.pk8dv	Ctrl	Duodenal lobe	replicate4
Ctrl_4 weeks_replicate5_Spleenic lobe	OPT scanning and reconstruction	Bioptonics 3001 OPT scanner	Ctrl_4 weeks_replicate5_Spleenic lobe	Data record A_Tomographic images.zip	Dryad Digital Repository	doi:10.5061/dryad.pk8dv	http://dx.doi.org/10.5061/dryad.pk8dv	3D volume and iso-surface rendering	Data record B_Isosurfaced 3D volumes.zip	Dryad Digital Repository	doi:10.5061/dryad.pk8dv	http://dx.doi.org/10.5061/dryad.pk8dv	Data retrieval	Data record C Volumetric and spatial statistics.zip	Dryad Digital Repository	doi:10.5061/dryad.pk8dv	http://dx.doi.org/10.5061/dryad.pk8dv	Visual reference images	Data record D_Visual reference images.zip	Dryad Digital Repository	doi:10.5061/dryad.pk8dv	http://dx.doi.org/10.5061/dryad.pk8dv	Ctrl	Spleenic lobe	replicate5
Ctrl_4 weeks_replicate5_Gastric lobe	OPT scanning and reconstruction	Bioptonics 3001 OPT scanner	Ctrl_4 weeks_replicate5_Gastric lobe	Data record A_Tomographic images.zip	Dryad Digital Repository	doi:10.5061/dryad.pk8dv	http://dx.doi.org/10.5061/dryad.pk8dv	3D volume and iso-surface rendering	Data record B_Isosurfaced 3D volumes.zip	Dryad Digital Repository	doi:10.5061/dryad.pk8dv	http://dx.doi.org/10.5061/dryad.pk8dv	Data retrieval	Data record C Volumetric and spatial statistics.zip	Dryad Digital Repository	doi:10.5061/dryad.pk8dv	http://dx.doi.org/10.5061/dryad.pk8dv	Visual reference images	Data record D_Visual reference images.zip	Dryad Digital Repository	doi:10.5061/dryad.pk8dv	http://dx.doi.org/10.5061/dryad.pk8dv	Ctrl	Gastric lobe	replicate5
Ctrl_4 weeks_replicate5_Duodenal lobe	OPT scanning and reconstruction	Bioptonics 3001 OPT scanner	Ctrl_4 weeks_replicate5_Duodenal lobe	Data record A_Tomographic images.zip	Dryad Digital Repository	doi:10.5061/dryad.pk8dv	http://dx.doi.org/10.5061/dryad.pk8dv	3D volume and iso-surface rendering	Data record B_Isosurfaced 3D volumes.zip	Dryad Digital Repository	doi:10.5061/dryad.pk8dv	http://dx.doi.org/10.5061/dryad.pk8dv	Data retrieval	Data record C Volumetric and spatial statistics.zip	Dryad Digital Repository	doi:10.5061/dryad.pk8dv	http://dx.doi.org/10.5061/dryad.pk8dv	Visual reference images	Data record D_Visual reference images.zip	Dryad Digital Repository	doi:10.5061/dryad.pk8dv	http://dx.doi.org/10.5061/dryad.pk8dv	Ctrl	Duodenal lobe	replicate5
Ctrl_8 weeks_replicate1_Spleenic lobe	OPT scanning and reconstruction	Bioptonics 3001 OPT scanner	Ctrl_8 weeks_replicate1_Spleenic lobe	Data record A_Tomographic images.zip	Dryad Digital Repository	doi:10.5061/dryad.pk8dv	http://dx.doi.org/10.5061/dryad.pk8dv	3D volume and iso-surface rendering	Data record B_Isosurfaced 3D volumes.zip	Dryad Digital Repository	doi:10.5061/dryad.pk8dv	http://dx.doi.org/10.5061/dryad.pk8dv	Data retrieval	Data record C Volumetric and spatial statistics.zip	Dryad Digital Repository	doi:10.5061/dryad.pk8dv	http://dx.doi.org/10.5061/dryad.pk8dv	Visual reference images	Data record D_Visual reference images.zip	Dryad Digital Repository	doi:10.5061/dryad.pk8dv	http://dx.doi.org/10.5061/dryad.pk8dv	Ctrl	Spleenic lobe	replicate1
Ctrl_8 weeks_replicate1_Gastric lobe	OPT scanning and reconstruction	Bioptonics 3001 OPT scanner	Ctrl_8 weeks_replicate1_Gastric lobe	Data record A_Tomographic images.zip	Dryad Digital Repository	doi:10.5061/dryad.pk8dv	http://dx.doi.org/10.5061/dryad.pk8dv	3D volume and iso-surface rendering	Data record B_Isosurfaced 3D volumes.zip	Dryad Digital Repository	doi:10.5061/dryad.pk8dv	http://dx.doi.org/10.5061/dryad.pk8dv	Data retrieval	Data record C Volumetric and spatial statistics.zip	Dryad Digital Repository	doi:10.5061/dryad.pk8dv	http://dx.doi.org/10.5061/dryad.pk8dv	Visual reference images	Data record D_Visual reference images.zip	Dryad Digital Repository	doi:10.5061/dryad.pk8dv	http://dx.doi.org/10.5061/dryad.pk8dv	Ctrl	Gastric lobe	replicate1
Ctrl_8 weeks_replicate1_Duodenal lobe	OPT scanning and reconstruction	Bioptonics 3001 OPT scanner	Ctrl_8 weeks_replicate1_Duodenal lobe	Data record A_Tomographic images.zip	Dryad Digital Repository	doi:10.5061/dryad.pk8dv	http://dx.doi.org/10.5061/dryad.pk8dv	3D volume and iso-surface rendering	Data record B_Isosurfaced 3D volumes.zip	Dryad Digital Repository	doi:10.5061/dryad.pk8dv	http://dx.doi.org/10.5061/dryad.pk8dv	Data retrieval	Data record C Volumetric and spatial statistics.zip	Dryad Digital Repository	doi:10.5061/dryad.pk8dv	http://dx.doi.org/10.5061/dryad.pk8dv	Visual reference images	Data record D_Visual reference images.zip	Dryad Digital Repository	doi:10.5061/dryad.pk8dv	http://dx.doi.org/10.5061/dryad.pk8dv	Ctrl	Duodenal lobe	replicate1
Ctrl_8 weeks_replicate2_Spleenic lobe	OPT scanning and reconstruction	Bioptonics 3001 OPT scanner	Ctrl_8 weeks_replicate2_Spleenic lobe	Data record A_Tomographic images.zip	Dryad Digital Repository	doi:10.5061/dryad.pk8dv	http://dx.doi.org/10.5061/dryad.pk8dv	3D volume and iso-surface rendering	Data record B_Isosurfaced 3D volumes.zip	Dryad Digital Repository	doi:10.5061/dryad.pk8dv	http://dx.doi.org/10.5061/dryad.pk8dv	Data retrieval	Data record C Volumetric and spatial statistics.zip	Dryad Digital Repository	doi:10.5061/dryad.pk8dv	http://dx.doi.org/10.5061/dryad.pk8dv	Visual reference images	Data record D_Visual reference images.zip	Dryad Digital Repository	doi:10.5061/dryad.pk8dv	http://dx.doi.org/10.5061/dryad.pk8dv	Ctrl	Spleenic lobe	replicate2
Ctrl_8 weeks_replicate2_Gastric lobe	OPT scanning and reconstruction	Bioptonics 3001 OPT scanner	Ctrl_8 weeks_replicate2_Gastric lobe	Data record A_Tomographic images.zip	Dryad Digital Repository	doi:10.5061/dryad.pk8dv	http://dx.doi.org/10.5061/dryad.pk8dv	3D volume and iso-surface rendering	Data record B_Isosurfaced 3D volumes.zip	Dryad Digital Repository	doi:10.5061/dryad.pk8dv	http://dx.doi.org/10.5061/dryad.pk8dv	Data retrieval	Data record C Volumetric and spatial statistics.zip	Dryad Digital Repository	doi:10.5061/dryad.pk8dv	http://dx.doi.org/10.5061/dryad.pk8dv	Visual reference images	Data record D_Visual reference images.zip	Dryad Digital Repository	doi:10.5061/dryad.pk8dv	http://dx.doi.org/10.5061/dryad.pk8dv	Ctrl	Gastric lobe	replicate2
Ctrl_8 weeks_replicate2_Duodenal lobe	OPT scanning and reconstruction	Bioptonics 3001 OPT scanner	Ctrl_8 weeks_replicate2_Duodenal lobe	Data record A_Tomographic images.zip	Dryad Digital Repository	doi:10.5061/dryad.pk8dv	http://dx.doi.org/10.5061/dryad.pk8dv	3D volume and iso-surface rendering	Data record B_Isosurfaced 3D volumes.zip	Dryad Digital Repository	doi:10.5061/dryad.pk8dv	http://dx.doi.org/10.5061/dryad.pk8dv	Data retrieval	Data record C Volumetric and spatial statistics.zip	Dryad Digital Repository	doi:10.5061/dryad.pk8dv	http://dx.doi.org/10.5061/dryad.pk8dv	Visual reference images	Data record D_Visual reference images.zip	Dryad Digital Repository	doi:10.5061/dryad.pk8dv	http://dx.doi.org/10.5061/dryad.pk8dv	Ctrl	Duodenal lobe	replicate2
Ctrl_8 weeks_replicate3_Spleenic lobe	OPT scanning and reconstruction	Bioptonics 3001 OPT scanner	Ctrl_8 weeks_replicate3_Spleenic lobe	Data record A_Tomographic images.zip	Dryad Digital Repository	doi:10.5061/dryad.pk8dv	http://dx.doi.org/10.5061/dryad.pk8dv	3D volume and iso-surface rendering	Data record B_Isosurfaced 3D volumes.zip	Dryad Digital Repository	doi:10.5061/dryad.pk8dv	http://dx.doi.org/10.5061/dryad.pk8dv	Data retrieval	Data record C Volumetric and spatial statistics.zip	Dryad Digital Repository	doi:10.5061/dryad.pk8dv	http://dx.doi.org/10.5061/dryad.pk8dv	Visual reference images	Data record D_Visual reference images.zip	Dryad Digital Repository	doi:10.5061/dryad.pk8dv	http://dx.doi.org/10.5061/dryad.pk8dv	Ctrl	Spleenic lobe	replicate3
Ctrl_8 weeks_replicate3_Gastric lobe	OPT scanning and reconstruction	Bioptonics 3001 OPT scanner	Ctrl_8 weeks_replicate3_Gastric lobe	Data record A_Tomographic images.zip	Dryad Digital Repository	doi:10.5061/dryad.pk8dv	http://dx.doi.org/10.5061/dryad.pk8dv	3D volume and iso-surface rendering	Data record B_Isosurfaced 3D volumes.zip	Dryad Digital Repository	doi:10.5061/dryad.pk8dv	http://dx.doi.org/10.5061/dryad.pk8dv	Data retrieval	Data record C Volumetric and spatial statistics.zip	Dryad Digital Repository	doi:10.5061/dryad.pk8dv	http://dx.doi.org/10.5061/dryad.pk8dv	Visual reference images	Data record D_Visual reference images.zip	Dryad Digital Repository	doi:10.5061/dryad.pk8dv	http://dx.doi.org/10.5061/dryad.pk8dv	Ctrl	Gastric lobe	replicate3
Ctrl_8 weeks_replicate3_Duodenal lobe	OPT scanning and reconstruction	Bioptonics 3001 OPT scanner	Ctrl_8 weeks_replicate3_Duodenal lobe	Data record A_Tomographic images.zip	Dryad Digital Repository	doi:10.5061/dryad.pk8dv	http://dx.doi.org/10.5061/dryad.pk8dv	3D volume and iso-surface rendering	Data record B_Isosurfaced 3D volumes.zip	Dryad Digital Repository	doi:10.5061/dryad.pk8dv	http://dx.doi.org/10.5061/dryad.pk8dv	Data retrieval	Data record C Volumetric and spatial statistics.zip	Dryad Digital Repository	doi:10.5061/dryad.pk8dv	http://dx.doi.org/10.5061/dryad.pk8dv	Visual reference images	Data record D_Visual reference images.zip	Dryad Digital Repository	doi:10.5061/dryad.pk8dv	http://dx.doi.org/10.5061/dryad.pk8dv	Ctrl	Duodenal lobe	replicate3
Ctrl_8 weeks_replicate4_Spleenic lobe	OPT scanning and reconstruction	Bioptonics 3001 OPT scanner	Ctrl_8 weeks_replicate4_Spleenic lobe	Data record A_Tomographic images.zip	Dryad Digital Repository	doi:10.5061/dryad.pk8dv	http://dx.doi.org/10.5061/dryad.pk8dv	3D volume and iso-surface rendering	Data record B_Isosurfaced 3D volumes.zip	Dryad Digital Repository	doi:10.5061/dryad.pk8dv	http://dx.doi.org/10.5061/dryad.pk8dv	Data retrieval	Data record C Volumetric and spatial statistics.zip	Dryad Digital Repository	doi:10.5061/dryad.pk8dv	http://dx.doi.org/10.5061/dryad.pk8dv	Visual reference images	Data record D_Visual reference images.zip	Dryad Digital Repository	doi:10.5061/dryad.pk8dv	http://dx.doi.org/10.5061/dryad.pk8dv	Ctrl	Spleenic lobe	replicate4
Ctrl_8 weeks_replicate4_Gastric lobe	OPT scanning and reconstruction	Bioptonics 3001 OPT scanner	Ctrl_8 weeks_replicate4_Gastric lobe	Data record A_Tomographic images.zip	Dryad Digital Repository	doi:10.5061/dryad.pk8dv	http://dx.doi.org/10.5061/dryad.pk8dv	3D volume and iso-surface rendering	Data record B_Isosurfaced 3D volumes.zip	Dryad Digital Repository	doi:10.5061/dryad.pk8dv	http://dx.doi.org/10.5061/dryad.pk8dv	Data retrieval	Data record C Volumetric and spatial statistics.zip	Dryad Digital Repository	doi:10.5061/dryad.pk8dv	http://dx.doi.org/10.5061/dryad.pk8dv	Visual reference images	Data record D_Visual reference images.zip	Dryad Digital Repository	doi:10.5061/dryad.pk8dv	http://dx.doi.org/10.5061/dryad.pk8dv	Ctrl	Gastric lobe	replicate4
Ctrl_8 weeks_replicate4_Duodenal lobe	OPT scanning and reconstruction	Bioptonics 3001 OPT scanner	Ctrl_8 weeks_replicate4_Duodenal lobe	Data record A_Tomographic images.zip	Dryad Digital Repository	doi:10.5061/dryad.pk8dv	http://dx.doi.org/10.5061/dryad.pk8dv	3D volume and iso-surface rendering	Data record B_Isosurfaced 3D volumes.zip	Dryad Digital Repository	doi:10.5061/dryad.pk8dv	http://dx.doi.org/10.5061/dryad.pk8dv	Data retrieval	Data record C Volumetric and spatial statistics.zip	Dryad Digital Repository	doi:10.5061/dryad.pk8dv	http://dx.doi.org/10.5061/dryad.pk8dv	Visual reference images	Data record D_Visual reference images.zip	Dryad Digital Repository	doi:10.5061/dryad.pk8dv	http://dx.doi.org/10.5061/dryad.pk8dv	Ctrl	Duodenal lobe	replicate4
Ctrl_8 weeks_replicate5_Spleenic lobe	OPT scanning and reconstruction	Bioptonics 3001 OPT scanner	Ctrl_8 weeks_replicate5_Spleenic lobe	Data record A_Tomographic images.zip	Dryad Digital Repository	doi:10.5061/dryad.pk8dv	http://dx.doi.org/10.5061/dryad.pk8dv	3D volume and iso-surface rendering	Data record B_Isosurfaced 3D volumes.zip	Dryad Digital Repository	doi:10.5061/dryad.pk8dv	http://dx.doi.org/10.5061/dryad.pk8dv	Data retrieval	Data record C Volumetric and spatial statistics.zip	Dryad Digital Repository	doi:10.5061/dryad.pk8dv	http://dx.doi.org/10.5061/dryad.pk8dv	Visual reference images	Data record D_Visual reference images.zip	Dryad Digital Repository	doi:10.5061/dryad.pk8dv	http://dx.doi.org/10.5061/dryad.pk8dv	Ctrl	Spleenic lobe	replicate5
Ctrl_8 weeks_replicate5_Gastric lobe	OPT scanning and reconstruction	Bioptonics 3001 OPT scanner	Ctrl_8 weeks_replicate5_Gastric lobe	Data record A_Tomographic images.zip	Dryad Digital Repository	doi:10.5061/dryad.pk8dv	http://dx.doi.org/10.5061/dryad.pk8dv	3D volume and iso-surface rendering	Data record B_Isosurfaced 3D volumes.zip	Dryad Digital Repository	doi:10.5061/dryad.pk8dv	http://dx.doi.org/10.5061/dryad.pk8dv	Data retrieval	Data record C Volumetric and spatial statistics.zip	Dryad Digital Repository	doi:10.5061/dryad.pk8dv	http://dx.doi.org/10.5061/dryad.pk8dv	Visual reference images	Data record D_Visual reference images.zip	Dryad Digital Repository	doi:10.5061/dryad.pk8dv	http://dx.doi.org/10.5061/dryad.pk8dv	Ctrl	Gastric lobe	replicate5
Ctrl_8 weeks_replicate5_Duodenal lobe	OPT scanning and reconstruction	Bioptonics 3001 OPT scanner	Ctrl_8 weeks_replicate5_Duodenal lobe	Data record A_Tomographic images.zip	Dryad Digital Repository	doi:10.5061/dryad.pk8dv	http://dx.doi.org/10.5061/dryad.pk8dv	3D volume and iso-surface rendering	Data record B_Isosurfaced 3D volumes.zip	Dryad Digital Repository	doi:10.5061/dryad.pk8dv	http://dx.doi.org/10.5061/dryad.pk8dv	Data retrieval	Data record C Volumetric and spatial statistics.zip	Dryad Digital Repository	doi:10.5061/dryad.pk8dv	http://dx.doi.org/10.5061/dryad.pk8dv	Visual reference images	Data record D_Visual reference images.zip	Dryad Digital Repository	doi:10.5061/dryad.pk8dv	http://dx.doi.org/10.5061/dryad.pk8dv	Ctrl	Duodenal lobe	replicate5
Ctrl_17 weeks_replicate1_Spleenic lobe	OPT scanning and reconstruction	Bioptonics 3001 OPT scanner	Ctrl_17 weeks_replicate1_Spleenic lobe	Data record A_Tomographic images.zip	Dryad Digital Repository	doi:10.5061/dryad.pk8dv	http://dx.doi.org/10.5061/dryad.pk8dv	3D volume and iso-surface rendering	Data record B_Isosurfaced 3D volumes.zip	Dryad Digital Repository	doi:10.5061/dryad.pk8dv	http://dx.doi.org/10.5061/dryad.pk8dv	Data retrieval	Data record C Volumetric and spatial statistics.zip	Dryad Digital Repository	doi:10.5061/dryad.pk8dv	http://dx.doi.org/10.5061/dryad.pk8dv	Visual reference images	Data record D_Visual reference images.zip	Dryad Digital Repository	doi:10.5061/dryad.pk8dv	http://dx.doi.org/10.5061/dryad.pk8dv	Ctrl	Spleenic lobe	replicate1
Ctrl_17 weeks_replicate1_Gastric lobe	OPT scanning and reconstruction	Bioptonics 3001 OPT scanner	Ctrl_17 weeks_replicate1_Gastric lobe	Data record A_Tomographic images.zip	Dryad Digital Repository	doi:10.5061/dryad.pk8dv	http://dx.doi.org/10.5061/dryad.pk8dv	3D volume and iso-surface rendering	Data record B_Isosurfaced 3D volumes.zip	Dryad Digital Repository	doi:10.5061/dryad.pk8dv	http://dx.doi.org/10.5061/dryad.pk8dv	Data retrieval	Data record C Volumetric and spatial statistics.zip	Dryad Digital Repository	doi:10.5061/dryad.pk8dv	http://dx.doi.org/10.5061/dryad.pk8dv	Visual reference images	Data record D_Visual reference images.zip	Dryad Digital Repository	doi:10.5061/dryad.pk8dv	http://dx.doi.org/10.5061/dryad.pk8dv	Ctrl	Gastric lobe	replicate1
Ctrl_17 weeks_replicate1_Duodenal lobe	OPT scanning and reconstruction	Bioptonics 3001 OPT scanner	Ctrl_17 weeks_replicate1_Duodenal lobe	Data record A_Tomographic images.zip	Dryad Digital Repository	doi:10.5061/dryad.pk8dv	http://dx.doi.org/10.5061/dryad.pk8dv	3D volume and iso-surface rendering	Data record B_Isosurfaced 3D volumes.zip	Dryad Digital Repository	doi:10.5061/dryad.pk8dv	http://dx.doi.org/10.5061/dryad.pk8dv	Data retrieval	Data record C Volumetric and spatial statistics.zip	Dryad Digital Repository	doi:10.5061/dryad.pk8dv	http://dx.doi.org/10.5061/dryad.pk8dv	Visual reference images	Data record D_Visual reference images.zip	Dryad Digital Repository	doi:10.5061/dryad.pk8dv	http://dx.doi.org/10.5061/dryad.pk8dv	Ctrl	Duodenal lobe	replicate1
Ctrl_17 weeks_replicate2_Spleenic lobe	OPT scanning and reconstruction	Bioptonics 3001 OPT scanner	Ctrl_17 weeks_replicate2_Spleenic lobe	Data record A_Tomographic images.zip	Dryad Digital Repository	doi:10.5061/dryad.pk8dv	http://dx.doi.org/10.5061/dryad.pk8dv	3D volume and iso-surface rendering	Data record B_Isosurfaced 3D volumes.zip	Dryad Digital Repository	doi:10.5061/dryad.pk8dv	http://dx.doi.org/10.5061/dryad.pk8dv	Data retrieval	Data record C Volumetric and spatial statistics.zip	Dryad Digital Repository	doi:10.5061/dryad.pk8dv	http://dx.doi.org/10.5061/dryad.pk8dv	Visual reference images	Data record D_Visual reference images.zip	Dryad Digital Repository	doi:10.5061/dryad.pk8dv	http://dx.doi.org/10.5061/dryad.pk8dv	Ctrl	Spleenic lobe	replicate2
Ctrl_17 weeks_replicate2_Gastric lobe	OPT scanning and reconstruction	Bioptonics 3001 OPT scanner	Ctrl_17 weeks_replicate2_Gastric lobe	Data record A_Tomographic images.zip	Dryad Digital Repository	doi:10.5061/dryad.pk8dv	http://dx.doi.org/10.5061/dryad.pk8dv	3D volume and iso-surface rendering	Data record B_Isosurfaced 3D volumes.zip	Dryad Digital Repository	doi:10.5061/dryad.pk8dv	http://dx.doi.org/10.5061/dryad.pk8dv	Data retrieval	Data record C Volumetric and spatial statistics.zip	Dryad Digital Repository	doi:10.5061/dryad.pk8dv	http://dx.doi.org/10.5061/dryad.pk8dv	Visual reference images	Data record D_Visual reference images.zip	Dryad Digital Repository	doi:10.5061/dryad.pk8dv	http://dx.doi.org/10.5061/dryad.pk8dv	Ctrl	Gastric lobe	replicate2
Ctrl_17 weeks_replicate2_Duodenal lobe	OPT scanning and reconstruction	Bioptonics 3001 OPT scanner	Ctrl_17 weeks_replicate2_Duodenal lobe	Data record A_Tomographic images.zip	Dryad Digital Repository	doi:10.5061/dryad.pk8dv	http://dx.doi.org/10.5061/dryad.pk8dv	3D volume and iso-surface rendering	Data record B_Isosurfaced 3D volumes.zip	Dryad Digital Repository	doi:10.5061/dryad.pk8dv	http://dx.doi.org/10.5061/dryad.pk8dv	Data retrieval	Data record C Volumetric and spatial statistics.zip	Dryad Digital Repository	doi:10.5061/dryad.pk8dv	http://dx.doi.org/10.5061/dryad.pk8dv	Visual reference images	Data record D_Visual reference images.zip	Dryad Digital Repository	doi:10.5061/dryad.pk8dv	http://dx.doi.org/10.5061/dryad.pk8dv	Ctrl	Duodenal lobe	replicate2
Ctrl_17 weeks_replicate3_Spleenic lobe	OPT scanning and reconstruction	Bioptonics 3001 OPT scanner	Ctrl_17 weeks_replicate3_Spleenic lobe	Data record A_Tomographic images.zip	Dryad Digital Repository	doi:10.5061/dryad.pk8dv	http://dx.doi.org/10.5061/dryad.pk8dv	3D volume and iso-surface rendering	Data record B_Isosurfaced 3D volumes.zip	Dryad Digital Repository	doi:10.5061/dryad.pk8dv	http://dx.doi.org/10.5061/dryad.pk8dv	Data retrieval	Data record C Volumetric and spatial statistics.zip	Dryad Digital Repository	doi:10.5061/dryad.pk8dv	http://dx.doi.org/10.5061/dryad.pk8dv	Visual reference images	Data record D_Visual reference images.zip	Dryad Digital Repository	doi:10.5061/dryad.pk8dv	http://dx.doi.org/10.5061/dryad.pk8dv	Ctrl	Spleenic lobe	replicate3
Ctrl_17 weeks_replicate3_Gastric lobe	OPT scanning and reconstruction	Bioptonics 3001 OPT scanner	Ctrl_17 weeks_replicate3_Gastric lobe	Data record A_Tomographic images.zip	Dryad Digital Repository	doi:10.5061/dryad.pk8dv	http://dx.doi.org/10.5061/dryad.pk8dv	3D volume and iso-surface rendering	Data record B_Isosurfaced 3D volumes.zip	Dryad Digital Repository	doi:10.5061/dryad.pk8dv	http://dx.doi.org/10.5061/dryad.pk8dv	Data retrieval	Data record C Volumetric and spatial statistics.zip	Dryad Digital Repository	doi:10.5061/dryad.pk8dv	http://dx.doi.org/10.5061/dryad.pk8dv	Visual reference images	Data record D_Visual reference images.zip	Dryad Digital Repository	doi:10.5061/dryad.pk8dv	http://dx.doi.org/10.5061/dryad.pk8dv	Ctrl	Gastric lobe	replicate3
Ctrl_17 weeks_replicate3_Duodenal lobe	OPT scanning and reconstruction	Bioptonics 3001 OPT scanner	Ctrl_17 weeks_replicate3_Duodenal lobe	Data record A_Tomographic images.zip	Dryad Digital Repository	doi:10.5061/dryad.pk8dv	http://dx.doi.org/10.5061/dryad.pk8dv	3D volume and iso-surface rendering	Data record B_Isosurfaced 3D volumes.zip	Dryad Digital Repository	doi:10.5061/dryad.pk8dv	http://dx.doi.org/10.5061/dryad.pk8dv	Data retrieval	Data record C Volumetric and spatial statistics.zip	Dryad Digital Repository	doi:10.5061/dryad.pk8dv	http://dx.doi.org/10.5061/dryad.pk8dv	Visual reference images	Data record D_Visual reference images.zip	Dryad Digital Repository	doi:10.5061/dryad.pk8dv	http://dx.doi.org/10.5061/dryad.pk8dv	Ctrl	Duodenal lobe	replicate3
Ctrl_17 weeks_replicate4_Spleenic lobe	OPT scanning and reconstruction	Bioptonics 3001 OPT scanner	Ctrl_17 weeks_replicate4_Spleenic lobe	Data record A_Tomographic images.zip	Dryad Digital Repository	doi:10.5061/dryad.pk8dv	http://dx.doi.org/10.5061/dryad.pk8dv	3D volume and iso-surface rendering	Data record B_Isosurfaced 3D volumes.zip	Dryad Digital Repository	doi:10.5061/dryad.pk8dv	http://dx.doi.org/10.5061/dryad.pk8dv	Data retrieval	Data record C Volumetric and spatial statistics.zip	Dryad Digital Repository	doi:10.5061/dryad.pk8dv	http://dx.doi.org/10.5061/dryad.pk8dv	Visual reference images	Data record D_Visual reference images.zip	Dryad Digital Repository	doi:10.5061/dryad.pk8dv	http://dx.doi.org/10.5061/dryad.pk8dv	Ctrl	Spleenic lobe	replicate4
Ctrl_17 weeks_replicate4_Gastric lobe	OPT scanning and reconstruction	Bioptonics 3001 OPT scanner	Ctrl_17 weeks_replicate4_Gastric lobe	Data record A_Tomographic images.zip	Dryad Digital Repository	doi:10.5061/dryad.pk8dv	http://dx.doi.org/10.5061/dryad.pk8dv	3D volume and iso-surface rendering	Data record B_Isosurfaced 3D volumes.zip	Dryad Digital Repository	doi:10.5061/dryad.pk8dv	http://dx.doi.org/10.5061/dryad.pk8dv	Data retrieval	Data record C Volumetric and spatial statistics.zip	Dryad Digital Repository	doi:10.5061/dryad.pk8dv	http://dx.doi.org/10.5061/dryad.pk8dv	Visual reference images	Data record D_Visual reference images.zip	Dryad Digital Repository	doi:10.5061/dryad.pk8dv	http://dx.doi.org/10.5061/dryad.pk8dv	Ctrl	Gastric lobe	replicate4
Ctrl_17 weeks_replicate4_Duodenal lobe	OPT scanning and reconstruction	Bioptonics 3001 OPT scanner	Ctrl_17 weeks_replicate4_Duodenal lobe	Data record A_Tomographic images.zip	Dryad Digital Repository	doi:10.5061/dryad.pk8dv	http://dx.doi.org/10.5061/dryad.pk8dv	3D volume and iso-surface rendering	Data record B_Isosurfaced 3D volumes.zip	Dryad Digital Repository	doi:10.5061/dryad.pk8dv	http://dx.doi.org/10.5061/dryad.pk8dv	Data retrieval	Data record C Volumetric and spatial statistics.zip	Dryad Digital Repository	doi:10.5061/dryad.pk8dv	http://dx.doi.org/10.5061/dryad.pk8dv	Visual reference images	Data record D_Visual reference images.zip	Dryad Digital Repository	doi:10.5061/dryad.pk8dv	http://dx.doi.org/10.5061/dryad.pk8dv	Ctrl	Duodenal lobe	replicate4
Ctrl_17 weeks_replicate5_Spleenic lobe	OPT scanning and reconstruction	Bioptonics 3001 OPT scanner	Ctrl_17 weeks_replicate5_Spleenic lobe	Data record A_Tomographic images.zip	Dryad Digital Repository	doi:10.5061/dryad.pk8dv	http://dx.doi.org/10.5061/dryad.pk8dv	3D volume and iso-surface rendering	Data record B_Isosurfaced 3D volumes.zip	Dryad Digital Repository	doi:10.5061/dryad.pk8dv	http://dx.doi.org/10.5061/dryad.pk8dv	Data retrieval	Data record C Volumetric and spatial statistics.zip	Dryad Digital Repository	doi:10.5061/dryad.pk8dv	http://dx.doi.org/10.5061/dryad.pk8dv	Visual reference images	Data record D_Visual reference images.zip	Dryad Digital Repository	doi:10.5061/dryad.pk8dv	http://dx.doi.org/10.5061/dryad.pk8dv	Ctrl	Spleenic lobe	replicate5
Ctrl_17 weeks_replicate5_Gastric lobe	OPT scanning and reconstruction	Bioptonics 3001 OPT scanner	Ctrl_17 weeks_replicate5_Gastric lobe	Data record A_Tomographic images.zip	Dryad Digital Repository	doi:10.5061/dryad.pk8dv	http://dx.doi.org/10.5061/dryad.pk8dv	3D volume and iso-surface rendering	Data record B_Isosurfaced 3D volumes.zip	Dryad Digital Repository	doi:10.5061/dryad.pk8dv	http://dx.doi.org/10.5061/dryad.pk8dv	Data retrieval	Data record C Volumetric and spatial statistics.zip	Dryad Digital Repository	doi:10.5061/dryad.pk8dv	http://dx.doi.org/10.5061/dryad.pk8dv	Visual reference images	Data record D_Visual reference images.zip	Dryad Digital Repository	doi:10.5061/dryad.pk8dv	http://dx.doi.org/10.5061/dryad.pk8dv	Ctrl	Gastric lobe	replicate5
Ctrl_17 weeks_replicate5_Duodenal lobe	OPT scanning and reconstruction	Bioptonics 3001 OPT scanner	Ctrl_17 weeks_replicate5_Duodenal lobe	Data record A_Tomographic images.zip	Dryad Digital Repository	doi:10.5061/dryad.pk8dv	http://dx.doi.org/10.5061/dryad.pk8dv	3D volume and iso-surface rendering	Data record B_Isosurfaced 3D volumes.zip	Dryad Digital Repository	doi:10.5061/dryad.pk8dv	http://dx.doi.org/10.5061/dryad.pk8dv	Data retrieval	Data record C Volumetric and spatial statistics.zip	Dryad Digital Repository	doi:10.5061/dryad.pk8dv	http://dx.doi.org/10.5061/dryad.pk8dv	Visual reference images	Data record D_Visual reference images.zip	Dryad Digital Repository	doi:10.5061/dryad.pk8dv	http://dx.doi.org/10.5061/dryad.pk8dv	Ctrl	Duodenal lobe	replicate5
Ctrl_26 weeks_replicate1_Spleenic lobe	OPT scanning and reconstruction	Bioptonics 3001 OPT scanner	Ctrl_26 weeks_replicate1_Spleenic lobe	Data record A_Tomographic images.zip	Dryad Digital Repository	doi:10.5061/dryad.pk8dv	http://dx.doi.org/10.5061/dryad.pk8dv	3D volume and iso-surface rendering	Data record B_Isosurfaced 3D volumes.zip	Dryad Digital Repository	doi:10.5061/dryad.pk8dv	http://dx.doi.org/10.5061/dryad.pk8dv	Data retrieval	Data record C Volumetric and spatial statistics.zip	Dryad Digital Repository	doi:10.5061/dryad.pk8dv	http://dx.doi.org/10.5061/dryad.pk8dv	Visual reference images	Data record D_Visual reference images.zip	Dryad Digital Repository	doi:10.5061/dryad.pk8dv	http://dx.doi.org/10.5061/dryad.pk8dv	Ctrl	Spleenic lobe	replicate1
Ctrl_26 weeks_replicate1_Gastric lobe	OPT scanning and reconstruction	Bioptonics 3001 OPT scanner	Ctrl_26 weeks_replicate1_Gastric lobe	Data record A_Tomographic images.zip	Dryad Digital Repository	doi:10.5061/dryad.pk8dv	http://dx.doi.org/10.5061/dryad.pk8dv	3D volume and iso-surface rendering	Data record B_Isosurfaced 3D volumes.zip	Dryad Digital Repository	doi:10.5061/dryad.pk8dv	http://dx.doi.org/10.5061/dryad.pk8dv	Data retrieval	Data record C Volumetric and spatial statistics.zip	Dryad Digital Repository	doi:10.5061/dryad.pk8dv	http://dx.doi.org/10.5061/dryad.pk8dv	Visual reference images	Data record D_Visual reference images.zip	Dryad Digital Repository	doi:10.5061/dryad.pk8dv	http://dx.doi.org/10.5061/dryad.pk8dv	Ctrl	Gastric lobe	replicate1
Ctrl_26 weeks_replicate1_Duodenal lobe	OPT scanning and reconstruction	Bioptonics 3001 OPT scanner	Ctrl_26 weeks_replicate1_Duodenal lobe	Data record A_Tomographic images.zip	Dryad Digital Repository	doi:10.5061/dryad.pk8dv	http://dx.doi.org/10.5061/dryad.pk8dv	3D volume and iso-surface rendering	Data record B_Isosurfaced 3D volumes.zip	Dryad Digital Repository	doi:10.5061/dryad.pk8dv	http://dx.doi.org/10.5061/dryad.pk8dv	Data retrieval	Data record C Volumetric and spatial statistics.zip	Dryad Digital Repository	doi:10.5061/dryad.pk8dv	http://dx.doi.org/10.5061/dryad.pk8dv	Visual reference images	Data record D_Visual reference images.zip	Dryad Digital Repository	doi:10.5061/dryad.pk8dv	http://dx.doi.org/10.5061/dryad.pk8dv	Ctrl	Duodenal lobe	replicate1
Ctrl_26 weeks_replicate2_Spleenic lobe	OPT scanning and reconstruction	Bioptonics 3001 OPT scanner	Ctrl_26 weeks_replicate2_Spleenic lobe	Data record A_Tomographic images.zip	Dryad Digital Repository	doi:10.5061/dryad.pk8dv	http://dx.doi.org/10.5061/dryad.pk8dv	3D volume and iso-surface rendering	Data record B_Isosurfaced 3D volumes.zip	Dryad Digital Repository	doi:10.5061/dryad.pk8dv	http://dx.doi.org/10.5061/dryad.pk8dv	Data retrieval	Data record C Volumetric and spatial statistics.zip	Dryad Digital Repository	doi:10.5061/dryad.pk8dv	http://dx.doi.org/10.5061/dryad.pk8dv	Visual reference images	Data record D_Visual reference images.zip	Dryad Digital Repository	doi:10.5061/dryad.pk8dv	http://dx.doi.org/10.5061/dryad.pk8dv	Ctrl	Spleenic lobe	replicate2
Ctrl_26 weeks_replicate2_Gastric lobe	OPT scanning and reconstruction	Bioptonics 3001 OPT scanner	Ctrl_26 weeks_replicate2_Gastric lobe	Data record A_Tomographic images.zip	Dryad Digital Repository	doi:10.5061/dryad.pk8dv	http://dx.doi.org/10.5061/dryad.pk8dv	3D volume and iso-surface rendering	Data record B_Isosurfaced 3D volumes.zip	Dryad Digital Repository	doi:10.5061/dryad.pk8dv	http://dx.doi.org/10.5061/dryad.pk8dv	Data retrieval	Data record C Volumetric and spatial statistics.zip	Dryad Digital Repository	doi:10.5061/dryad.pk8dv	http://dx.doi.org/10.5061/dryad.pk8dv	Visual reference images	Data record D_Visual reference images.zip	Dryad Digital Repository	doi:10.5061/dryad.pk8dv	http://dx.doi.org/10.5061/dryad.pk8dv	Ctrl	Gastric lobe	replicate2
Ctrl_26 weeks_replicate2_Duodenal lobe	OPT scanning and reconstruction	Bioptonics 3001 OPT scanner	Ctrl_26 weeks_replicate2_Duodenal lobe	Data record A_Tomographic images.zip	Dryad Digital Repository	doi:10.5061/dryad.pk8dv	http://dx.doi.org/10.5061/dryad.pk8dv	3D volume and iso-surface rendering	Data record B_Isosurfaced 3D volumes.zip	Dryad Digital Repository	doi:10.5061/dryad.pk8dv	http://dx.doi.org/10.5061/dryad.pk8dv	Data retrieval	Data record C Volumetric and spatial statistics.zip	Dryad Digital Repository	doi:10.5061/dryad.pk8dv	http://dx.doi.org/10.5061/dryad.pk8dv	Visual reference images	Data record D_Visual reference images.zip	Dryad Digital Repository	doi:10.5061/dryad.pk8dv	http://dx.doi.org/10.5061/dryad.pk8dv	Ctrl	Duodenal lobe	replicate2
Ctrl_26 weeks_replicate3_Spleenic lobe	OPT scanning and reconstruction	Bioptonics 3001 OPT scanner	Ctrl_26 weeks_replicate3_Spleenic lobe	Data record A_Tomographic images.zip	Dryad Digital Repository	doi:10.5061/dryad.pk8dv	http://dx.doi.org/10.5061/dryad.pk8dv	3D volume and iso-surface rendering	Data record B_Isosurfaced 3D volumes.zip	Dryad Digital Repository	doi:10.5061/dryad.pk8dv	http://dx.doi.org/10.5061/dryad.pk8dv	Data retrieval	Data record C Volumetric and spatial statistics.zip	Dryad Digital Repository	doi:10.5061/dryad.pk8dv	http://dx.doi.org/10.5061/dryad.pk8dv	Visual reference images	Data record D_Visual reference images.zip	Dryad Digital Repository	doi:10.5061/dryad.pk8dv	http://dx.doi.org/10.5061/dryad.pk8dv	Ctrl	Spleenic lobe	replicate3
Ctrl_26 weeks_replicate3_Gastric lobe	OPT scanning and reconstruction	Bioptonics 3001 OPT scanner	Ctrl_26 weeks_replicate3_Gastric lobe	Data record A_Tomographic images.zip	Dryad Digital Repository	doi:10.5061/dryad.pk8dv	http://dx.doi.org/10.5061/dryad.pk8dv	3D volume and iso-surface rendering	Data record B_Isosurfaced 3D volumes.zip	Dryad Digital Repository	doi:10.5061/dryad.pk8dv	http://dx.doi.org/10.5061/dryad.pk8dv	Data retrieval	Data record C Volumetric and spatial statistics.zip	Dryad Digital Repository	doi:10.5061/dryad.pk8dv	http://dx.doi.org/10.5061/dryad.pk8dv	Visual reference images	Data record D_Visual reference images.zip	Dryad Digital Repository	doi:10.5061/dryad.pk8dv	http://dx.doi.org/10.5061/dryad.pk8dv	Ctrl	Gastric lobe	replicate3
Ctrl_26 weeks_replicate3_Duodenal lobe	OPT scanning and reconstruction	Bioptonics 3001 OPT scanner	Ctrl_26 weeks_replicate3_Duodenal lobe	Data record A_Tomographic images.zip	Dryad Digital Repository	doi:10.5061/dryad.pk8dv	http://dx.doi.org/10.5061/dryad.pk8dv	3D volume and iso-surface rendering	Data record B_Isosurfaced 3D volumes.zip	Dryad Digital Repository	doi:10.5061/dryad.pk8dv	http://dx.doi.org/10.5061/dryad.pk8dv	Data retrieval	Data record C Volumetric and spatial statistics.zip	Dryad Digital Repository	doi:10.5061/dryad.pk8dv	http://dx.doi.org/10.5061/dryad.pk8dv	Visual reference images	Data record D_Visual reference images.zip	Dryad Digital Repository	doi:10.5061/dryad.pk8dv	http://dx.doi.org/10.5061/dryad.pk8dv	Ctrl	Duodenal lobe	replicate3
Ctrl_26 weeks_replicate4_Spleenic lobe	OPT scanning and reconstruction	Bioptonics 3001 OPT scanner	Ctrl_26 weeks_replicate4_Spleenic lobe	Data record A_Tomographic images.zip	Dryad Digital Repository	doi:10.5061/dryad.pk8dv	http://dx.doi.org/10.5061/dryad.pk8dv	3D volume and iso-surface rendering	Data record B_Isosurfaced 3D volumes.zip	Dryad Digital Repository	doi:10.5061/dryad.pk8dv	http://dx.doi.org/10.5061/dryad.pk8dv	Data retrieval	Data record C Volumetric and spatial statistics.zip	Dryad Digital Repository	doi:10.5061/dryad.pk8dv	http://dx.doi.org/10.5061/dryad.pk8dv	Visual reference images	Data record D_Visual reference images.zip	Dryad Digital Repository	doi:10.5061/dryad.pk8dv	http://dx.doi.org/10.5061/dryad.pk8dv	Ctrl	Spleenic lobe	replicate4
Ctrl_26 weeks_replicate4_Gastric lobe	OPT scanning and reconstruction	Bioptonics 3001 OPT scanner	Ctrl_26 weeks_replicate4_Gastric lobe	Data record A_Tomographic images.zip	Dryad Digital Repository	doi:10.5061/dryad.pk8dv	http://dx.doi.org/10.5061/dryad.pk8dv	3D volume and iso-surface rendering	Data record B_Isosurfaced 3D volumes.zip	Dryad Digital Repository	doi:10.5061/dryad.pk8dv	http://dx.doi.org/10.5061/dryad.pk8dv	Data retrieval	Data record C Volumetric and spatial statistics.zip	Dryad Digital Repository	doi:10.5061/dryad.pk8dv	http://dx.doi.org/10.5061/dryad.pk8dv	Visual reference images	Data record D_Visual reference images.zip	Dryad Digital Repository	doi:10.5061/dryad.pk8dv	http://dx.doi.org/10.5061/dryad.pk8dv	Ctrl	Gastric lobe	replicate4
Ctrl_26 weeks_replicate4_Duodenal lobe	OPT scanning and reconstruction	Bioptonics 3001 OPT scanner	Ctrl_26 weeks_replicate4_Duodenal lobe	Data record A_Tomographic images.zip	Dryad Digital Repository	doi:10.5061/dryad.pk8dv	http://dx.doi.org/10.5061/dryad.pk8dv	3D volume and iso-surface rendering	Data record B_Isosurfaced 3D volumes.zip	Dryad Digital Repository	doi:10.5061/dryad.pk8dv	http://dx.doi.org/10.5061/dryad.pk8dv	Data retrieval	Data record C Volumetric and spatial statistics.zip	Dryad Digital Repository	doi:10.5061/dryad.pk8dv	http://dx.doi.org/10.5061/dryad.pk8dv	Visual reference images	Data record D_Visual reference images.zip	Dryad Digital Repository	doi:10.5061/dryad.pk8dv	http://dx.doi.org/10.5061/dryad.pk8dv	Ctrl	Duodenal lobe	replicate4
Ctrl_26 weeks_replicate5_Spleenic lobe	OPT scanning and reconstruction	Bioptonics 3001 OPT scanner	Ctrl_26 weeks_replicate5_Spleenic lobe	Data record A_Tomographic images.zip	Dryad Digital Repository	doi:10.5061/dryad.pk8dv	http://dx.doi.org/10.5061/dryad.pk8dv	3D volume and iso-surface rendering	Data record B_Isosurfaced 3D volumes.zip	Dryad Digital Repository	doi:10.5061/dryad.pk8dv	http://dx.doi.org/10.5061/dryad.pk8dv	Data retrieval	Data record C Volumetric and spatial statistics.zip	Dryad Digital Repository	doi:10.5061/dryad.pk8dv	http://dx.doi.org/10.5061/dryad.pk8dv	Visual reference images	Data record D_Visual reference images.zip	Dryad Digital Repository	doi:10.5061/dryad.pk8dv	http://dx.doi.org/10.5061/dryad.pk8dv	Ctrl	Spleenic lobe	replicate5
Ctrl_26 weeks_replicate5_Gastric lobe	OPT scanning and reconstruction	Bioptonics 3001 OPT scanner	Ctrl_26 weeks_replicate5_Gastric lobe	Data record A_Tomographic images.zip	Dryad Digital Repository	doi:10.5061/dryad.pk8dv	http://dx.doi.org/10.5061/dryad.pk8dv	3D volume and iso-surface rendering	Data record B_Isosurfaced 3D volumes.zip	Dryad Digital Repository	doi:10.5061/dryad.pk8dv	http://dx.doi.org/10.5061/dryad.pk8dv	Data retrieval	Data record C Volumetric and spatial statistics.zip	Dryad Digital Repository	doi:10.5061/dryad.pk8dv	http://dx.doi.org/10.5061/dryad.pk8dv	Visual reference images	Data record D_Visual reference images.zip	Dryad Digital Repository	doi:10.5061/dryad.pk8dv	http://dx.doi.org/10.5061/dryad.pk8dv	Ctrl	Gastric lobe	replicate5
Ctrl_26 weeks_replicate5_Duodenal lobe	OPT scanning and reconstruction	Bioptonics 3001 OPT scanner	Ctrl_26 weeks_replicate5_Duodenal lobe	Data record A_Tomographic images.zip	Dryad Digital Repository	doi:10.5061/dryad.pk8dv	http://dx.doi.org/10.5061/dryad.pk8dv	3D volume and iso-surface rendering	Data record B_Isosurfaced 3D volumes.zip	Dryad Digital Repository	doi:10.5061/dryad.pk8dv	http://dx.doi.org/10.5061/dryad.pk8dv	Data retrieval	Data record C Volumetric and spatial statistics.zip	Dryad Digital Repository	doi:10.5061/dryad.pk8dv	http://dx.doi.org/10.5061/dryad.pk8dv	Visual reference images	Data record D_Visual reference images.zip	Dryad Digital Repository	doi:10.5061/dryad.pk8dv	http://dx.doi.org/10.5061/dryad.pk8dv	Ctrl	Duodenal lobe	replicate5
Ctrl_52 weeks_replicate1_Spleenic lobe	OPT scanning and reconstruction	Bioptonics 3001 OPT scanner	Ctrl_52 weeks_replicate1_Spleenic lobe	Data record A_Tomographic images.zip	Dryad Digital Repository	doi:10.5061/dryad.pk8dv	http://dx.doi.org/10.5061/dryad.pk8dv	3D volume and iso-surface rendering	Data record B_Isosurfaced 3D volumes.zip	Dryad Digital Repository	doi:10.5061/dryad.pk8dv	http://dx.doi.org/10.5061/dryad.pk8dv	Data retrieval	Data record C Volumetric and spatial statistics.zip	Dryad Digital Repository	doi:10.5061/dryad.pk8dv	http://dx.doi.org/10.5061/dryad.pk8dv	Visual reference images	Data record D_Visual reference images.zip	Dryad Digital Repository	doi:10.5061/dryad.pk8dv	http://dx.doi.org/10.5061/dryad.pk8dv	Ctrl	Spleenic lobe	replicate1
Ctrl_52 weeks_replicate1_Gastric lobe	OPT scanning and reconstruction	Bioptonics 3001 OPT scanner	Ctrl_52 weeks_replicate1_Gastric lobe	Data record A_Tomographic images.zip	Dryad Digital Repository	doi:10.5061/dryad.pk8dv	http://dx.doi.org/10.5061/dryad.pk8dv	3D volume and iso-surface rendering	Data record B_Isosurfaced 3D volumes.zip	Dryad Digital Repository	doi:10.5061/dryad.pk8dv	http://dx.doi.org/10.5061/dryad.pk8dv	Data retrieval	Data record C Volumetric and spatial statistics.zip	Dryad Digital Repository	doi:10.5061/dryad.pk8dv	http://dx.doi.org/10.5061/dryad.pk8dv	Visual reference images	Data record D_Visual reference images.zip	Dryad Digital Repository	doi:10.5061/dryad.pk8dv	http://dx.doi.org/10.5061/dryad.pk8dv	Ctrl	Gastric lobe	replicate1
Ctrl_52 weeks_replicate1_Duodenal lobe	OPT scanning and reconstruction	Bioptonics 3001 OPT scanner	Ctrl_52 weeks_replicate1_Duodenal lobe	Data record A_Tomographic images.zip	Dryad Digital Repository	doi:10.5061/dryad.pk8dv	http://dx.doi.org/10.5061/dryad.pk8dv	3D volume and iso-surface rendering	Data record B_Isosurfaced 3D volumes.zip	Dryad Digital Repository	doi:10.5061/dryad.pk8dv	http://dx.doi.org/10.5061/dryad.pk8dv	Data retrieval	Data record C Volumetric and spatial statistics.zip	Dryad Digital Repository	doi:10.5061/dryad.pk8dv	http://dx.doi.org/10.5061/dryad.pk8dv	Visual reference images	Data record D_Visual reference images.zip	Dryad Digital Repository	doi:10.5061/dryad.pk8dv	http://dx.doi.org/10.5061/dryad.pk8dv	Ctrl	Duodenal lobe	replicate1
Ctrl_52 weeks_replicate2_Spleenic lobe	OPT scanning and reconstruction	Bioptonics 3001 OPT scanner	Ctrl_52 weeks_replicate2_Spleenic lobe	Data record A_Tomographic images.zip	Dryad Digital Repository	doi:10.5061/dryad.pk8dv	http://dx.doi.org/10.5061/dryad.pk8dv	3D volume and iso-surface rendering	Data record B_Isosurfaced 3D volumes.zip	Dryad Digital Repository	doi:10.5061/dryad.pk8dv	http://dx.doi.org/10.5061/dryad.pk8dv	Data retrieval	Data record C Volumetric and spatial statistics.zip	Dryad Digital Repository	doi:10.5061/dryad.pk8dv	http://dx.doi.org/10.5061/dryad.pk8dv	Visual reference images	Data record D_Visual reference images.zip	Dryad Digital Repository	doi:10.5061/dryad.pk8dv	http://dx.doi.org/10.5061/dryad.pk8dv	Ctrl	Spleenic lobe	replicate2
Ctrl_52 weeks_replicate2_Gastric lobe	OPT scanning and reconstruction	Bioptonics 3001 OPT scanner	Ctrl_52 weeks_replicate2_Gastric lobe	Data record A_Tomographic images.zip	Dryad Digital Repository	doi:10.5061/dryad.pk8dv	http://dx.doi.org/10.5061/dryad.pk8dv	3D volume and iso-surface rendering	Data record B_Isosurfaced 3D volumes.zip	Dryad Digital Repository	doi:10.5061/dryad.pk8dv	http://dx.doi.org/10.5061/dryad.pk8dv	Data retrieval	Data record C Volumetric and spatial statistics.zip	Dryad Digital Repository	doi:10.5061/dryad.pk8dv	http://dx.doi.org/10.5061/dryad.pk8dv	Visual reference images	Data record D_Visual reference images.zip	Dryad Digital Repository	doi:10.5061/dryad.pk8dv	http://dx.doi.org/10.5061/dryad.pk8dv	Ctrl	Gastric lobe	replicate2
Ctrl_52 weeks_replicate2_Duodenal lobe	OPT scanning and reconstruction	Bioptonics 3001 OPT scanner	Ctrl_52 weeks_replicate2_Duodenal lobe	Data record A_Tomographic images.zip	Dryad Digital Repository	doi:10.5061/dryad.pk8dv	http://dx.doi.org/10.5061/dryad.pk8dv	3D volume and iso-surface rendering	Data record B_Isosurfaced 3D volumes.zip	Dryad Digital Repository	doi:10.5061/dryad.pk8dv	http://dx.doi.org/10.5061/dryad.pk8dv	Data retrieval	Data record C Volumetric and spatial statistics.zip	Dryad Digital Repository	doi:10.5061/dryad.pk8dv	http://dx.doi.org/10.5061/dryad.pk8dv	Visual reference images	Data record D_Visual reference images.zip	Dryad Digital Repository	doi:10.5061/dryad.pk8dv	http://dx.doi.org/10.5061/dryad.pk8dv	Ctrl	Duodenal lobe	replicate2
Ctrl_52 weeks_replicate3_Spleenic lobe	OPT scanning and reconstruction	Bioptonics 3001 OPT scanner	Ctrl_52 weeks_replicate3_Spleenic lobe	Data record A_Tomographic images.zip	Dryad Digital Repository	doi:10.5061/dryad.pk8dv	http://dx.doi.org/10.5061/dryad.pk8dv	3D volume and iso-surface rendering	Data record B_Isosurfaced 3D volumes.zip	Dryad Digital Repository	doi:10.5061/dryad.pk8dv	http://dx.doi.org/10.5061/dryad.pk8dv	Data retrieval	Data record C Volumetric and spatial statistics.zip	Dryad Digital Repository	doi:10.5061/dryad.pk8dv	http://dx.doi.org/10.5061/dryad.pk8dv	Visual reference images	Data record D_Visual reference images.zip	Dryad Digital Repository	doi:10.5061/dryad.pk8dv	http://dx.doi.org/10.5061/dryad.pk8dv	Ctrl	Spleenic lobe	replicate3
Ctrl_52 weeks_replicate3_Gastric lobe	OPT scanning and reconstruction	Bioptonics 3001 OPT scanner	Ctrl_52 weeks_replicate3_Gastric lobe	Data record A_Tomographic images.zip	Dryad Digital Repository	doi:10.5061/dryad.pk8dv	http://dx.doi.org/10.5061/dryad.pk8dv	3D volume and iso-surface rendering	Data record B_Isosurfaced 3D volumes.zip	Dryad Digital Repository	doi:10.5061/dryad.pk8dv	http://dx.doi.org/10.5061/dryad.pk8dv	Data retrieval	Data record C Volumetric and spatial statistics.zip	Dryad Digital Repository	doi:10.5061/dryad.pk8dv	http://dx.doi.org/10.5061/dryad.pk8dv	Visual reference images	Data record D_Visual reference images.zip	Dryad Digital Repository	doi:10.5061/dryad.pk8dv	http://dx.doi.org/10.5061/dryad.pk8dv	Ctrl	Gastric lobe	replicate3
Ctrl_52 weeks_replicate3_Duodenal lobe	OPT scanning and reconstruction	Bioptonics 3001 OPT scanner	Ctrl_52 weeks_replicate3_Duodenal lobe	Data record A_Tomographic images.zip	Dryad Digital Repository	doi:10.5061/dryad.pk8dv	http://dx.doi.org/10.5061/dryad.pk8dv	3D volume and iso-surface rendering	Data record B_Isosurfaced 3D volumes.zip	Dryad Digital Repository	doi:10.5061/dryad.pk8dv	http://dx.doi.org/10.5061/dryad.pk8dv	Data retrieval	Data record C Volumetric and spatial statistics.zip	Dryad Digital Repository	doi:10.5061/dryad.pk8dv	http://dx.doi.org/10.5061/dryad.pk8dv	Visual reference images	Data record D_Visual reference images.zip	Dryad Digital Repository	doi:10.5061/dryad.pk8dv	http://dx.doi.org/10.5061/dryad.pk8dv	Ctrl	Duodenal lobe	replicate3
Ctrl_52 weeks_replicate4_Spleenic lobe	OPT scanning and reconstruction	Bioptonics 3001 OPT scanner	Ctrl_52 weeks_replicate4_Spleenic lobe	Data record A_Tomographic images.zip	Dryad Digital Repository	doi:10.5061/dryad.pk8dv	http://dx.doi.org/10.5061/dryad.pk8dv	3D volume and iso-surface rendering	Data record B_Isosurfaced 3D volumes.zip	Dryad Digital Repository	doi:10.5061/dryad.pk8dv	http://dx.doi.org/10.5061/dryad.pk8dv	Data retrieval	Data record C Volumetric and spatial statistics.zip	Dryad Digital Repository	doi:10.5061/dryad.pk8dv	http://dx.doi.org/10.5061/dryad.pk8dv	Visual reference images	Data record D_Visual reference images.zip	Dryad Digital Repository	doi:10.5061/dryad.pk8dv	http://dx.doi.org/10.5061/dryad.pk8dv	Ctrl	Spleenic lobe	replicate4
Ctrl_52 weeks_replicate4_Gastric lobe	OPT scanning and reconstruction	Bioptonics 3001 OPT scanner	Ctrl_52 weeks_replicate4_Gastric lobe	Data record A_Tomographic images.zip	Dryad Digital Repository	doi:10.5061/dryad.pk8dv	http://dx.doi.org/10.5061/dryad.pk8dv	3D volume and iso-surface rendering	Data record B_Isosurfaced 3D volumes.zip	Dryad Digital Repository	doi:10.5061/dryad.pk8dv	http://dx.doi.org/10.5061/dryad.pk8dv	Data retrieval	Data record C Volumetric and spatial statistics.zip	Dryad Digital Repository	doi:10.5061/dryad.pk8dv	http://dx.doi.org/10.5061/dryad.pk8dv	Visual reference images	Data record D_Visual reference images.zip	Dryad Digital Repository	doi:10.5061/dryad.pk8dv	http://dx.doi.org/10.5061/dryad.pk8dv	Ctrl	Gastric lobe	replicate4
Ctrl_52 weeks_replicate4_Duodenal lobe	OPT scanning and reconstruction	Bioptonics 3001 OPT scanner	Ctrl_52 weeks_replicate4_Duodenal lobe	Data record A_Tomographic images.zip	Dryad Digital Repository	doi:10.5061/dryad.pk8dv	http://dx.doi.org/10.5061/dryad.pk8dv	3D volume and iso-surface rendering	Data record B_Isosurfaced 3D volumes.zip	Dryad Digital Repository	doi:10.5061/dryad.pk8dv	http://dx.doi.org/10.5061/dryad.pk8dv	Data retrieval	Data record C Volumetric and spatial statistics.zip	Dryad Digital Repository	doi:10.5061/dryad.pk8dv	http://dx.doi.org/10.5061/dryad.pk8dv	Visual reference images	Data record D_Visual reference images.zip	Dryad Digital Repository	doi:10.5061/dryad.pk8dv	http://dx.doi.org/10.5061/dryad.pk8dv	Ctrl	Duodenal lobe	replicate4
Ctrl_52 weeks_replicate5_Spleenic lobe	OPT scanning and reconstruction	Bioptonics 3001 OPT scanner	Ctrl_52 weeks_replicate5_Spleenic lobe	Data record A_Tomographic images.zip	Dryad Digital Repository	doi:10.5061/dryad.pk8dv	http://dx.doi.org/10.5061/dryad.pk8dv	3D volume and iso-surface rendering	Data record B_Isosurfaced 3D volumes.zip	Dryad Digital Repository	doi:10.5061/dryad.pk8dv	http://dx.doi.org/10.5061/dryad.pk8dv	Data retrieval	Data record C Volumetric and spatial statistics.zip	Dryad Digital Repository	doi:10.5061/dryad.pk8dv	http://dx.doi.org/10.5061/dryad.pk8dv	Visual reference images	Data record D_Visual reference images.zip	Dryad Digital Repository	doi:10.5061/dryad.pk8dv	http://dx.doi.org/10.5061/dryad.pk8dv	Ctrl	Spleenic lobe	replicate5
Ctrl_52 weeks_replicate5_Gastric lobe	OPT scanning and reconstruction	Bioptonics 3001 OPT scanner	Ctrl_52 weeks_replicate5_Gastric lobe	Data record A_Tomographic images.zip	Dryad Digital Repository	doi:10.5061/dryad.pk8dv	http://dx.doi.org/10.5061/dryad.pk8dv	3D volume and iso-surface rendering	Data record B_Isosurfaced 3D volumes.zip	Dryad Digital Repository	doi:10.5061/dryad.pk8dv	http://dx.doi.org/10.5061/dryad.pk8dv	Data retrieval	Data record C Volumetric and spatial statistics.zip	Dryad Digital Repository	doi:10.5061/dryad.pk8dv	http://dx.doi.org/10.5061/dryad.pk8dv	Visual reference images	Data record D_Visual reference images.zip	Dryad Digital Repository	doi:10.5061/dryad.pk8dv	http://dx.doi.org/10.5061/dryad.pk8dv	Ctrl	Gastric lobe	replicate5
Ctrl_52 weeks_replicate5_Duodenal lobe	OPT scanning and reconstruction	Bioptonics 3001 OPT scanner	Ctrl_52 weeks_replicate5_Duodenal lobe	Data record A_Tomographic images.zip	Dryad Digital Repository	doi:10.5061/dryad.pk8dv	http://dx.doi.org/10.5061/dryad.pk8dv	3D volume and iso-surface rendering	Data record B_Isosurfaced 3D volumes.zip	Dryad Digital Repository	doi:10.5061/dryad.pk8dv	http://dx.doi.org/10.5061/dryad.pk8dv	Data retrieval	Data record C Volumetric and spatial statistics.zip	Dryad Digital Repository	doi:10.5061/dryad.pk8dv	http://dx.doi.org/10.5061/dryad.pk8dv	Visual reference images	Data record D_Visual reference images.zip	Dryad Digital Repository	doi:10.5061/dryad.pk8dv	http://dx.doi.org/10.5061/dryad.pk8dv	Ctrl	Duodenal lobe	replicate5
ob/ob_4 weeks_replicate1_Spleenic lobe	OPT scanning and reconstruction	Bioptonics 3001 OPT scanner	ob/ob_4 weeks_replicate1_Spleenic lobe	Data record A_Tomographic images.zip	Dryad Digital Repository	doi:10.5061/dryad.pk8dv	http://dx.doi.org/10.5061/dryad.pk8dv	3D volume and iso-surface rendering	Data record B_Isosurfaced 3D volumes.zip	Dryad Digital Repository	doi:10.5061/dryad.pk8dv	http://dx.doi.org/10.5061/dryad.pk8dv	Data retrieval	Data record C Volumetric and spatial statistics.zip	Dryad Digital Repository	doi:10.5061/dryad.pk8dv	http://dx.doi.org/10.5061/dryad.pk8dv	Visual reference images	Data record D_Visual reference images.zip	Dryad Digital Repository	doi:10.5061/dryad.pk8dv	http://dx.doi.org/10.5061/dryad.pk8dv	ob/ob	Spleenic lobe	replicate1
ob/ob_4 weeks_replicate1_Gastric lobe	OPT scanning and reconstruction	Bioptonics 3001 OPT scanner	ob/ob_4 weeks_replicate1_Gastric lobe	Data record A_Tomographic images.zip	Dryad Digital Repository	doi:10.5061/dryad.pk8dv	http://dx.doi.org/10.5061/dryad.pk8dv	3D volume and iso-surface rendering	Data record B_Isosurfaced 3D volumes.zip	Dryad Digital Repository	doi:10.5061/dryad.pk8dv	http://dx.doi.org/10.5061/dryad.pk8dv	Data retrieval	Data record C Volumetric and spatial statistics.zip	Dryad Digital Repository	doi:10.5061/dryad.pk8dv	http://dx.doi.org/10.5061/dryad.pk8dv	Visual reference images	Data record D_Visual reference images.zip	Dryad Digital Repository	doi:10.5061/dryad.pk8dv	http://dx.doi.org/10.5061/dryad.pk8dv	ob/ob	Gastric lobe	replicate1
ob/ob_4 weeks_replicate1_Duodenal lobe	OPT scanning and reconstruction	Bioptonics 3001 OPT scanner	ob/ob_4 weeks_replicate1_Duodenal lobe	Data record A_Tomographic images.zip	Dryad Digital Repository	doi:10.5061/dryad.pk8dv	http://dx.doi.org/10.5061/dryad.pk8dv	3D volume and iso-surface rendering	Data record B_Isosurfaced 3D volumes.zip	Dryad Digital Repository	doi:10.5061/dryad.pk8dv	http://dx.doi.org/10.5061/dryad.pk8dv	Data retrieval	Data record C Volumetric and spatial statistics.zip	Dryad Digital Repository	doi:10.5061/dryad.pk8dv	http://dx.doi.org/10.5061/dryad.pk8dv	Visual reference images	Data record D_Visual reference images.zip	Dryad Digital Repository	doi:10.5061/dryad.pk8dv	http://dx.doi.org/10.5061/dryad.pk8dv	ob/ob	Duodenal lobe	replicate1
ob/ob_4 weeks_replicate2_Spleenic lobe	OPT scanning and reconstruction	Bioptonics 3001 OPT scanner	ob/ob_4 weeks_replicate2_Spleenic lobe	Data record A_Tomographic images.zip	Dryad Digital Repository	doi:10.5061/dryad.pk8dv	http://dx.doi.org/10.5061/dryad.pk8dv	3D volume and iso-surface rendering	Data record B_Isosurfaced 3D volumes.zip	Dryad Digital Repository	doi:10.5061/dryad.pk8dv	http://dx.doi.org/10.5061/dryad.pk8dv	Data retrieval	Data record C Volumetric and spatial statistics.zip	Dryad Digital Repository	doi:10.5061/dryad.pk8dv	http://dx.doi.org/10.5061/dryad.pk8dv	Visual reference images	Data record D_Visual reference images.zip	Dryad Digital Repository	doi:10.5061/dryad.pk8dv	http://dx.doi.org/10.5061/dryad.pk8dv	ob/ob	Spleenic lobe	replicate2
ob/ob_4 weeks_replicate2_Gastric lobe	OPT scanning and reconstruction	Bioptonics 3001 OPT scanner	ob/ob_4 weeks_replicate2_Gastric lobe	Data record A_Tomographic images.zip	Dryad Digital Repository	doi:10.5061/dryad.pk8dv	http://dx.doi.org/10.5061/dryad.pk8dv	3D volume and iso-surface rendering	Data record B_Isosurfaced 3D volumes.zip	Dryad Digital Repository	doi:10.5061/dryad.pk8dv	http://dx.doi.org/10.5061/dryad.pk8dv	Data retrieval	Data record C Volumetric and spatial statistics.zip	Dryad Digital Repository	doi:10.5061/dryad.pk8dv	http://dx.doi.org/10.5061/dryad.pk8dv	Visual reference images	Data record D_Visual reference images.zip	Dryad Digital Repository	doi:10.5061/dryad.pk8dv	http://dx.doi.org/10.5061/dryad.pk8dv	ob/ob	Gastric lobe	replicate2
ob/ob_4 weeks_replicate2_Duodenal lobe	OPT scanning and reconstruction	Bioptonics 3001 OPT scanner	ob/ob_4 weeks_replicate2_Duodenal lobe	Data record A_Tomographic images.zip	Dryad Digital Repository	doi:10.5061/dryad.pk8dv	http://dx.doi.org/10.5061/dryad.pk8dv	3D volume and iso-surface rendering	Data record B_Isosurfaced 3D volumes.zip	Dryad Digital Repository	doi:10.5061/dryad.pk8dv	http://dx.doi.org/10.5061/dryad.pk8dv	Data retrieval	Data record C Volumetric and spatial statistics.zip	Dryad Digital Repository	doi:10.5061/dryad.pk8dv	http://dx.doi.org/10.5061/dryad.pk8dv	Visual reference images	Data record D_Visual reference images.zip	Dryad Digital Repository	doi:10.5061/dryad.pk8dv	http://dx.doi.org/10.5061/dryad.pk8dv	ob/ob	Duodenal lobe	replicate2
ob/ob_4 weeks_replicate3_Spleenic lobe	OPT scanning and reconstruction	Bioptonics 3001 OPT scanner	ob/ob_4 weeks_replicate3_Spleenic lobe	Data record A_Tomographic images.zip	Dryad Digital Repository	doi:10.5061/dryad.pk8dv	http://dx.doi.org/10.5061/dryad.pk8dv	3D volume and iso-surface rendering	Data record B_Isosurfaced 3D volumes.zip	Dryad Digital Repository	doi:10.5061/dryad.pk8dv	http://dx.doi.org/10.5061/dryad.pk8dv	Data retrieval	Data record C Volumetric and spatial statistics.zip	Dryad Digital Repository	doi:10.5061/dryad.pk8dv	http://dx.doi.org/10.5061/dryad.pk8dv	Visual reference images	Data record D_Visual reference images.zip	Dryad Digital Repository	doi:10.5061/dryad.pk8dv	http://dx.doi.org/10.5061/dryad.pk8dv	ob/ob	Spleenic lobe	replicate3
ob/ob_4 weeks_replicate3_Gastric lobe	OPT scanning and reconstruction	Bioptonics 3001 OPT scanner	ob/ob_4 weeks_replicate3_Gastric lobe	Data record A_Tomographic images.zip	Dryad Digital Repository	doi:10.5061/dryad.pk8dv	http://dx.doi.org/10.5061/dryad.pk8dv	3D volume and iso-surface rendering	Data record B_Isosurfaced 3D volumes.zip	Dryad Digital Repository	doi:10.5061/dryad.pk8dv	http://dx.doi.org/10.5061/dryad.pk8dv	Data retrieval	Data record C Volumetric and spatial statistics.zip	Dryad Digital Repository	doi:10.5061/dryad.pk8dv	http://dx.doi.org/10.5061/dryad.pk8dv	Visual reference images	Data record D_Visual reference images.zip	Dryad Digital Repository	doi:10.5061/dryad.pk8dv	http://dx.doi.org/10.5061/dryad.pk8dv	ob/ob	Gastric lobe	replicate3
ob/ob_4 weeks_replicate3_Duodenal lobe	OPT scanning and reconstruction	Bioptonics 3001 OPT scanner	ob/ob_4 weeks_replicate3_Duodenal lobe	Data record A_Tomographic images.zip	Dryad Digital Repository	doi:10.5061/dryad.pk8dv	http://dx.doi.org/10.5061/dryad.pk8dv	3D volume and iso-surface rendering	Data record B_Isosurfaced 3D volumes.zip	Dryad Digital Repository	doi:10.5061/dryad.pk8dv	http://dx.doi.org/10.5061/dryad.pk8dv	Data retrieval	Data record C Volumetric and spatial statistics.zip	Dryad Digital Repository	doi:10.5061/dryad.pk8dv	http://dx.doi.org/10.5061/dryad.pk8dv	Visual reference images	Data record D_Visual reference images.zip	Dryad Digital Repository	doi:10.5061/dryad.pk8dv	http://dx.doi.org/10.5061/dryad.pk8dv	ob/ob	Duodenal lobe	replicate3
ob/ob_4 weeks_replicate4_Spleenic lobe	OPT scanning and reconstruction	Bioptonics 3001 OPT scanner	ob/ob_4 weeks_replicate4_Spleenic lobe	Data record A_Tomographic images.zip	Dryad Digital Repository	doi:10.5061/dryad.pk8dv	http://dx.doi.org/10.5061/dryad.pk8dv	3D volume and iso-surface rendering	Data record B_Isosurfaced 3D volumes.zip	Dryad Digital Repository	doi:10.5061/dryad.pk8dv	http://dx.doi.org/10.5061/dryad.pk8dv	Data retrieval	Data record C Volumetric and spatial statistics.zip	Dryad Digital Repository	doi:10.5061/dryad.pk8dv	http://dx.doi.org/10.5061/dryad.pk8dv	Visual reference images	Data record D_Visual reference images.zip	Dryad Digital Repository	doi:10.5061/dryad.pk8dv	http://dx.doi.org/10.5061/dryad.pk8dv	ob/ob	Spleenic lobe	replicate4
ob/ob_4 weeks_replicate4_Gastric lobe	OPT scanning and reconstruction	Bioptonics 3001 OPT scanner	ob/ob_4 weeks_replicate4_Gastric lobe	Data record A_Tomographic images.zip	Dryad Digital Repository	doi:10.5061/dryad.pk8dv	http://dx.doi.org/10.5061/dryad.pk8dv	3D volume and iso-surface rendering	Data record B_Isosurfaced 3D volumes.zip	Dryad Digital Repository	doi:10.5061/dryad.pk8dv	http://dx.doi.org/10.5061/dryad.pk8dv	Data retrieval	Data record C Volumetric and spatial statistics.zip	Dryad Digital Repository	doi:10.5061/dryad.pk8dv	http://dx.doi.org/10.5061/dryad.pk8dv	Visual reference images	Data record D_Visual reference images.zip	Dryad Digital Repository	doi:10.5061/dryad.pk8dv	http://dx.doi.org/10.5061/dryad.pk8dv	ob/ob	Gastric lobe	replicate4
ob/ob_4 weeks_replicate4_Duodenal lobe	OPT scanning and reconstruction	Bioptonics 3001 OPT scanner	ob/ob_4 weeks_replicate4_Duodenal lobe	Data record A_Tomographic images.zip	Dryad Digital Repository	doi:10.5061/dryad.pk8dv	http://dx.doi.org/10.5061/dryad.pk8dv	3D volume and iso-surface rendering	Data record B_Isosurfaced 3D volumes.zip	Dryad Digital Repository	doi:10.5061/dryad.pk8dv	http://dx.doi.org/10.5061/dryad.pk8dv	Data retrieval	Data record C Volumetric and spatial statistics.zip	Dryad Digital Repository	doi:10.5061/dryad.pk8dv	http://dx.doi.org/10.5061/dryad.pk8dv	Visual reference images	Data record D_Visual reference images.zip	Dryad Digital Repository	doi:10.5061/dryad.pk8dv	http://dx.doi.org/10.5061/dryad.pk8dv	ob/ob	Duodenal lobe	replicate4
ob/ob_4 weeks_replicate5_Spleenic lobe	OPT scanning and reconstruction	Bioptonics 3001 OPT scanner	ob/ob_4 weeks_replicate5_Spleenic lobe	Data record A_Tomographic images.zip	Dryad Digital Repository	doi:10.5061/dryad.pk8dv	http://dx.doi.org/10.5061/dryad.pk8dv	3D volume and iso-surface rendering	Data record B_Isosurfaced 3D volumes.zip	Dryad Digital Repository	doi:10.5061/dryad.pk8dv	http://dx.doi.org/10.5061/dryad.pk8dv	Data retrieval	Data record C Volumetric and spatial statistics.zip	Dryad Digital Repository	doi:10.5061/dryad.pk8dv	http://dx.doi.org/10.5061/dryad.pk8dv	Visual reference images	Data record D_Visual reference images.zip	Dryad Digital Repository	doi:10.5061/dryad.pk8dv	http://dx.doi.org/10.5061/dryad.pk8dv	ob/ob	Spleenic lobe	replicate5
ob/ob_4 weeks_replicate5_Gastric lobe	OPT scanning and reconstruction	Bioptonics 3001 OPT scanner	ob/ob_4 weeks_replicate5_Gastric lobe	Data record A_Tomographic images.zip	Dryad Digital Repository	doi:10.5061/dryad.pk8dv	http://dx.doi.org/10.5061/dryad.pk8dv	3D volume and iso-surface rendering	Data record B_Isosurfaced 3D volumes.zip	Dryad Digital Repository	doi:10.5061/dryad.pk8dv	http://dx.doi.org/10.5061/dryad.pk8dv	Data retrieval	Data record C Volumetric and spatial statistics.zip	Dryad Digital Repository	doi:10.5061/dryad.pk8dv	http://dx.doi.org/10.5061/dryad.pk8dv	Visual reference images	Data record D_Visual reference images.zip	Dryad Digital Repository	doi:10.5061/dryad.pk8dv	http://dx.doi.org/10.5061/dryad.pk8dv	ob/ob	Gastric lobe	replicate5
ob/ob_4 weeks_replicate5_Duodenal lobe	OPT scanning and reconstruction	Bioptonics 3001 OPT scanner	ob/ob_4 weeks_replicate5_Duodenal lobe	Data record A_Tomographic images.zip	Dryad Digital Repository	doi:10.5061/dryad.pk8dv	http://dx.doi.org/10.5061/dryad.pk8dv	3D volume and iso-surface rendering	Data record B_Isosurfaced 3D volumes.zip	Dryad Digital Repository	doi:10.5061/dryad.pk8dv	http://dx.doi.org/10.5061/dryad.pk8dv	Data retrieval	Data record C Volumetric and spatial statistics.zip	Dryad Digital Repository	doi:10.5061/dryad.pk8dv	http://dx.doi.org/10.5061/dryad.pk8dv	Visual reference images	Data record D_Visual reference images.zip	Dryad Digital Repository	doi:10.5061/dryad.pk8dv	http://dx.doi.org/10.5061/dryad.pk8dv	ob/ob	Duodenal lobe	replicate5
ob/ob_8 weeks_replicate1_Spleenic lobe	OPT scanning and reconstruction	Bioptonics 3001 OPT scanner	ob/ob_8 weeks_replicate1_Spleenic lobe	Data record A_Tomographic images.zip	Dryad Digital Repository	doi:10.5061/dryad.pk8dv	http://dx.doi.org/10.5061/dryad.pk8dv	3D volume and iso-surface rendering	Data record B_Isosurfaced 3D volumes.zip	Dryad Digital Repository	doi:10.5061/dryad.pk8dv	http://dx.doi.org/10.5061/dryad.pk8dv	Data retrieval	Data record C Volumetric and spatial statistics.zip	Dryad Digital Repository	doi:10.5061/dryad.pk8dv	http://dx.doi.org/10.5061/dryad.pk8dv	Visual reference images	Data record D_Visual reference images.zip	Dryad Digital Repository	doi:10.5061/dryad.pk8dv	http://dx.doi.org/10.5061/dryad.pk8dv	ob/ob	Spleenic lobe	replicate1
ob/ob_8 weeks_replicate1_Gastric lobe	OPT scanning and reconstruction	Bioptonics 3001 OPT scanner	ob/ob_8 weeks_replicate1_Gastric lobe	Data record A_Tomographic images.zip	Dryad Digital Repository	doi:10.5061/dryad.pk8dv	http://dx.doi.org/10.5061/dryad.pk8dv	3D volume and iso-surface rendering	Data record B_Isosurfaced 3D volumes.zip	Dryad Digital Repository	doi:10.5061/dryad.pk8dv	http://dx.doi.org/10.5061/dryad.pk8dv	Data retrieval	Data record C Volumetric and spatial statistics.zip	Dryad Digital Repository	doi:10.5061/dryad.pk8dv	http://dx.doi.org/10.5061/dryad.pk8dv	Visual reference images	Data record D_Visual reference images.zip	Dryad Digital Repository	doi:10.5061/dryad.pk8dv	http://dx.doi.org/10.5061/dryad.pk8dv	ob/ob	Gastric lobe	replicate1
ob/ob_8 weeks_replicate1_Duodenal lobe	OPT scanning and reconstruction	Bioptonics 3001 OPT scanner	ob/ob_8 weeks_replicate1_Duodenal lobe	Data record A_Tomographic images.zip	Dryad Digital Repository	doi:10.5061/dryad.pk8dv	http://dx.doi.org/10.5061/dryad.pk8dv	3D volume and iso-surface rendering	Data record B_Isosurfaced 3D volumes.zip	Dryad Digital Repository	doi:10.5061/dryad.pk8dv	http://dx.doi.org/10.5061/dryad.pk8dv	Data retrieval	Data record C Volumetric and spatial statistics.zip	Dryad Digital Repository	doi:10.5061/dryad.pk8dv	http://dx.doi.org/10.5061/dryad.pk8dv	Visual reference images	Data record D_Visual reference images.zip	Dryad Digital Repository	doi:10.5061/dryad.pk8dv	http://dx.doi.org/10.5061/dryad.pk8dv	ob/ob	Duodenal lobe	replicate1
ob/ob_8 weeks_replicate2_Spleenic lobe	OPT scanning and reconstruction	Bioptonics 3001 OPT scanner	ob/ob_8 weeks_replicate2_Spleenic lobe	Data record A_Tomographic images.zip	Dryad Digital Repository	doi:10.5061/dryad.pk8dv	http://dx.doi.org/10.5061/dryad.pk8dv	3D volume and iso-surface rendering	Data record B_Isosurfaced 3D volumes.zip	Dryad Digital Repository	doi:10.5061/dryad.pk8dv	http://dx.doi.org/10.5061/dryad.pk8dv	Data retrieval	Data record C Volumetric and spatial statistics.zip	Dryad Digital Repository	doi:10.5061/dryad.pk8dv	http://dx.doi.org/10.5061/dryad.pk8dv	Visual reference images	Data record D_Visual reference images.zip	Dryad Digital Repository	doi:10.5061/dryad.pk8dv	http://dx.doi.org/10.5061/dryad.pk8dv	ob/ob	Spleenic lobe	replicate2
ob/ob_8 weeks_replicate2_Gastric lobe	OPT scanning and reconstruction	Bioptonics 3001 OPT scanner	ob/ob_8 weeks_replicate2_Gastric lobe	Data record A_Tomographic images.zip	Dryad Digital Repository	doi:10.5061/dryad.pk8dv	http://dx.doi.org/10.5061/dryad.pk8dv	3D volume and iso-surface rendering	Data record B_Isosurfaced 3D volumes.zip	Dryad Digital Repository	doi:10.5061/dryad.pk8dv	http://dx.doi.org/10.5061/dryad.pk8dv	Data retrieval	Data record C Volumetric and spatial statistics.zip	Dryad Digital Repository	doi:10.5061/dryad.pk8dv	http://dx.doi.org/10.5061/dryad.pk8dv	Visual reference images	Data record D_Visual reference images.zip	Dryad Digital Repository	doi:10.5061/dryad.pk8dv	http://dx.doi.org/10.5061/dryad.pk8dv	ob/ob	Gastric lobe	replicate2
ob/ob_8 weeks_replicate2_Duodenal lobe	OPT scanning and reconstruction	Bioptonics 3001 OPT scanner	ob/ob_8 weeks_replicate2_Duodenal lobe	Data record A_Tomographic images.zip	Dryad Digital Repository	doi:10.5061/dryad.pk8dv	http://dx.doi.org/10.5061/dryad.pk8dv	3D volume and iso-surface rendering	Data record B_Isosurfaced 3D volumes.zip	Dryad Digital Repository	doi:10.5061/dryad.pk8dv	http://dx.doi.org/10.5061/dryad.pk8dv	Data retrieval	Data record C Volumetric and spatial statistics.zip	Dryad Digital Repository	doi:10.5061/dryad.pk8dv	http://dx.doi.org/10.5061/dryad.pk8dv	Visual reference images	Data record D_Visual reference images.zip	Dryad Digital Repository	doi:10.5061/dryad.pk8dv	http://dx.doi.org/10.5061/dryad.pk8dv	ob/ob	Duodenal lobe	replicate2
ob/ob_8 weeks_replicate3_Spleenic lobe	OPT scanning and reconstruction	Bioptonics 3001 OPT scanner	ob/ob_8 weeks_replicate3_Spleenic lobe	Data record A_Tomographic images.zip	Dryad Digital Repository	doi:10.5061/dryad.pk8dv	http://dx.doi.org/10.5061/dryad.pk8dv	3D volume and iso-surface rendering	Data record B_Isosurfaced 3D volumes.zip	Dryad Digital Repository	doi:10.5061/dryad.pk8dv	http://dx.doi.org/10.5061/dryad.pk8dv	Data retrieval	Data record C Volumetric and spatial statistics.zip	Dryad Digital Repository	doi:10.5061/dryad.pk8dv	http://dx.doi.org/10.5061/dryad.pk8dv	Visual reference images	Data record D_Visual reference images.zip	Dryad Digital Repository	doi:10.5061/dryad.pk8dv	http://dx.doi.org/10.5061/dryad.pk8dv	ob/ob	Spleenic lobe	replicate3
ob/ob_8 weeks_replicate3_Gastric lobe	OPT scanning and reconstruction	Bioptonics 3001 OPT scanner	ob/ob_8 weeks_replicate3_Gastric lobe	Data record A_Tomographic images.zip	Dryad Digital Repository	doi:10.5061/dryad.pk8dv	http://dx.doi.org/10.5061/dryad.pk8dv	3D volume and iso-surface rendering	Data record B_Isosurfaced 3D volumes.zip	Dryad Digital Repository	doi:10.5061/dryad.pk8dv	http://dx.doi.org/10.5061/dryad.pk8dv	Data retrieval	Data record C Volumetric and spatial statistics.zip	Dryad Digital Repository	doi:10.5061/dryad.pk8dv	http://dx.doi.org/10.5061/dryad.pk8dv	Visual reference images	Data record D_Visual reference images.zip	Dryad Digital Repository	doi:10.5061/dryad.pk8dv	http://dx.doi.org/10.5061/dryad.pk8dv	ob/ob	Gastric lobe	replicate3
ob/ob_8 weeks_replicate3_Duodenal lobe	OPT scanning and reconstruction	Bioptonics 3001 OPT scanner	ob/ob_8 weeks_replicate3_Duodenal lobe	Data record A_Tomographic images.zip	Dryad Digital Repository	doi:10.5061/dryad.pk8dv	http://dx.doi.org/10.5061/dryad.pk8dv	3D volume and iso-surface rendering	Data record B_Isosurfaced 3D volumes.zip	Dryad Digital Repository	doi:10.5061/dryad.pk8dv	http://dx.doi.org/10.5061/dryad.pk8dv	Data retrieval	Data record C Volumetric and spatial statistics.zip	Dryad Digital Repository	doi:10.5061/dryad.pk8dv	http://dx.doi.org/10.5061/dryad.pk8dv	Visual reference images	Data record D_Visual reference images.zip	Dryad Digital Repository	doi:10.5061/dryad.pk8dv	http://dx.doi.org/10.5061/dryad.pk8dv	ob/ob	Duodenal lobe	replicate3
ob/ob_8 weeks_replicate4_Spleenic lobe	OPT scanning and reconstruction	Bioptonics 3001 OPT scanner	ob/ob_8 weeks_replicate4_Spleenic lobe	Data record A_Tomographic images.zip	Dryad Digital Repository	doi:10.5061/dryad.pk8dv	http://dx.doi.org/10.5061/dryad.pk8dv	3D volume and iso-surface rendering	Data record B_Isosurfaced 3D volumes.zip	Dryad Digital Repository	doi:10.5061/dryad.pk8dv	http://dx.doi.org/10.5061/dryad.pk8dv	Data retrieval	Data record C Volumetric and spatial statistics.zip	Dryad Digital Repository	doi:10.5061/dryad.pk8dv	http://dx.doi.org/10.5061/dryad.pk8dv	Visual reference images	Data record D_Visual reference images.zip	Dryad Digital Repository	doi:10.5061/dryad.pk8dv	http://dx.doi.org/10.5061/dryad.pk8dv	ob/ob	Spleenic lobe	replicate4
ob/ob_8 weeks_replicate4_Gastric lobe	OPT scanning and reconstruction	Bioptonics 3001 OPT scanner	ob/ob_8 weeks_replicate4_Gastric lobe	Data record A_Tomographic images.zip	Dryad Digital Repository	doi:10.5061/dryad.pk8dv	http://dx.doi.org/10.5061/dryad.pk8dv	3D volume and iso-surface rendering	Data record B_Isosurfaced 3D volumes.zip	Dryad Digital Repository	doi:10.5061/dryad.pk8dv	http://dx.doi.org/10.5061/dryad.pk8dv	Data retrieval	Data record C Volumetric and spatial statistics.zip	Dryad Digital Repository	doi:10.5061/dryad.pk8dv	http://dx.doi.org/10.5061/dryad.pk8dv	Visual reference images	Data record D_Visual reference images.zip	Dryad Digital Repository	doi:10.5061/dryad.pk8dv	http://dx.doi.org/10.5061/dryad.pk8dv	ob/ob	Gastric lobe	replicate4
ob/ob_8 weeks_replicate4_Duodenal lobe	OPT scanning and reconstruction	Bioptonics 3001 OPT scanner	ob/ob_8 weeks_replicate4_Duodenal lobe	Data record A_Tomographic images.zip	Dryad Digital Repository	doi:10.5061/dryad.pk8dv	http://dx.doi.org/10.5061/dryad.pk8dv	3D volume and iso-surface rendering	Data record B_Isosurfaced 3D volumes.zip	Dryad Digital Repository	doi:10.5061/dryad.pk8dv	http://dx.doi.org/10.5061/dryad.pk8dv	Data retrieval	Data record C Volumetric and spatial statistics.zip	Dryad Digital Repository	doi:10.5061/dryad.pk8dv	http://dx.doi.org/10.5061/dryad.pk8dv	Visual reference images	Data record D_Visual reference images.zip	Dryad Digital Repository	doi:10.5061/dryad.pk8dv	http://dx.doi.org/10.5061/dryad.pk8dv	ob/ob	Duodenal lobe	replicate4
ob/ob_8 weeks_replicate5_Spleenic lobe	OPT scanning and reconstruction	Bioptonics 3001 OPT scanner	ob/ob_8 weeks_replicate5_Spleenic lobe	Data record A_Tomographic images.zip	Dryad Digital Repository	doi:10.5061/dryad.pk8dv	http://dx.doi.org/10.5061/dryad.pk8dv	3D volume and iso-surface rendering	Data record B_Isosurfaced 3D volumes.zip	Dryad Digital Repository	doi:10.5061/dryad.pk8dv	http://dx.doi.org/10.5061/dryad.pk8dv	Data retrieval	Data record C Volumetric and spatial statistics.zip	Dryad Digital Repository	doi:10.5061/dryad.pk8dv	http://dx.doi.org/10.5061/dryad.pk8dv	Visual reference images	Data record D_Visual reference images.zip	Dryad Digital Repository	doi:10.5061/dryad.pk8dv	http://dx.doi.org/10.5061/dryad.pk8dv	ob/ob	Spleenic lobe	replicate5
ob/ob_8 weeks_replicate5_Gastric lobe	OPT scanning and reconstruction	Bioptonics 3001 OPT scanner	ob/ob_8 weeks_replicate5_Gastric lobe	Data record A_Tomographic images.zip	Dryad Digital Repository	doi:10.5061/dryad.pk8dv	http://dx.doi.org/10.5061/dryad.pk8dv	3D volume and iso-surface rendering	Data record B_Isosurfaced 3D volumes.zip	Dryad Digital Repository	doi:10.5061/dryad.pk8dv	http://dx.doi.org/10.5061/dryad.pk8dv	Data retrieval	Data record C Volumetric and spatial statistics.zip	Dryad Digital Repository	doi:10.5061/dryad.pk8dv	http://dx.doi.org/10.5061/dryad.pk8dv	Visual reference images	Data record D_Visual reference images.zip	Dryad Digital Repository	doi:10.5061/dryad.pk8dv	http://dx.doi.org/10.5061/dryad.pk8dv	ob/ob	Gastric lobe	replicate5
ob/ob_8 weeks_replicate5_Duodenal lobe	OPT scanning and reconstruction	Bioptonics 3001 OPT scanner	ob/ob_8 weeks_replicate5_Duodenal lobe	Data record A_Tomographic images.zip	Dryad Digital Repository	doi:10.5061/dryad.pk8dv	http://dx.doi.org/10.5061/dryad.pk8dv	3D volume and iso-surface rendering	Data record B_Isosurfaced 3D volumes.zip	Dryad Digital Repository	doi:10.5061/dryad.pk8dv	http://dx.doi.org/10.5061/dryad.pk8dv	Data retrieval	Data record C Volumetric and spatial statistics.zip	Dryad Digital Repository	doi:10.5061/dryad.pk8dv	http://dx.doi.org/10.5061/dryad.pk8dv	Visual reference images	Data record D_Visual reference images.zip	Dryad Digital Repository	doi:10.5061/dryad.pk8dv	http://dx.doi.org/10.5061/dryad.pk8dv	ob/ob	Duodenal lobe	replicate5
ob/ob_17 weeks_replicate1_Spleenic lobe	OPT scanning and reconstruction	Bioptonics 3001 OPT scanner	ob/ob_17 weeks_replicate1_Spleenic lobe	Data record A_Tomographic images.zip	Dryad Digital Repository	doi:10.5061/dryad.pk8dv	http://dx.doi.org/10.5061/dryad.pk8dv	3D volume and iso-surface rendering	Data record B_Isosurfaced 3D volumes.zip	Dryad Digital Repository	doi:10.5061/dryad.pk8dv	http://dx.doi.org/10.5061/dryad.pk8dv	Data retrieval	Data record C Volumetric and spatial statistics.zip	Dryad Digital Repository	doi:10.5061/dryad.pk8dv	http://dx.doi.org/10.5061/dryad.pk8dv	Visual reference images	Data record D_Visual reference images.zip	Dryad Digital Repository	doi:10.5061/dryad.pk8dv	http://dx.doi.org/10.5061/dryad.pk8dv	ob/ob	Spleenic lobe	replicate1
ob/ob_17 weeks_replicate1_Gastric lobe	OPT scanning and reconstruction	Bioptonics 3001 OPT scanner	ob/ob_17 weeks_replicate1_Gastric lobe	Data record A_Tomographic images.zip	Dryad Digital Repository	doi:10.5061/dryad.pk8dv	http://dx.doi.org/10.5061/dryad.pk8dv	3D volume and iso-surface rendering	Data record B_Isosurfaced 3D volumes.zip	Dryad Digital Repository	doi:10.5061/dryad.pk8dv	http://dx.doi.org/10.5061/dryad.pk8dv	Data retrieval	Data record C Volumetric and spatial statistics.zip	Dryad Digital Repository	doi:10.5061/dryad.pk8dv	http://dx.doi.org/10.5061/dryad.pk8dv	Visual reference images	Data record D_Visual reference images.zip	Dryad Digital Repository	doi:10.5061/dryad.pk8dv	http://dx.doi.org/10.5061/dryad.pk8dv	ob/ob	Gastric lobe	replicate1
ob/ob_17 weeks_replicate1_Duodenal lobe	OPT scanning and reconstruction	Bioptonics 3001 OPT scanner	ob/ob_17 weeks_replicate1_Duodenal lobe	Data record A_Tomographic images.zip	Dryad Digital Repository	doi:10.5061/dryad.pk8dv	http://dx.doi.org/10.5061/dryad.pk8dv	3D volume and iso-surface rendering	Data record B_Isosurfaced 3D volumes.zip	Dryad Digital Repository	doi:10.5061/dryad.pk8dv	http://dx.doi.org/10.5061/dryad.pk8dv	Data retrieval	Data record C Volumetric and spatial statistics.zip	Dryad Digital Repository	doi:10.5061/dryad.pk8dv	http://dx.doi.org/10.5061/dryad.pk8dv	Visual reference images	Data record D_Visual reference images.zip	Dryad Digital Repository	doi:10.5061/dryad.pk8dv	http://dx.doi.org/10.5061/dryad.pk8dv	ob/ob	Duodenal lobe	replicate1
ob/ob_17 weeks_replicate2_Spleenic lobe	OPT scanning and reconstruction	Bioptonics 3001 OPT scanner	ob/ob_17 weeks_replicate2_Spleenic lobe	Data record A_Tomographic images.zip	Dryad Digital Repository	doi:10.5061/dryad.pk8dv	http://dx.doi.org/10.5061/dryad.pk8dv	3D volume and iso-surface rendering	Data record B_Isosurfaced 3D volumes.zip	Dryad Digital Repository	doi:10.5061/dryad.pk8dv	http://dx.doi.org/10.5061/dryad.pk8dv	Data retrieval	Data record C Volumetric and spatial statistics.zip	Dryad Digital Repository	doi:10.5061/dryad.pk8dv	http://dx.doi.org/10.5061/dryad.pk8dv	Visual reference images	Data record D_Visual reference images.zip	Dryad Digital Repository	doi:10.5061/dryad.pk8dv	http://dx.doi.org/10.5061/dryad.pk8dv	ob/ob	Spleenic lobe	replicate2
ob/ob_17 weeks_replicate2_Gastric lobe	OPT scanning and reconstruction	Bioptonics 3001 OPT scanner	ob/ob_17 weeks_replicate2_Gastric lobe	Data record A_Tomographic images.zip	Dryad Digital Repository	doi:10.5061/dryad.pk8dv	http://dx.doi.org/10.5061/dryad.pk8dv	3D volume and iso-surface rendering	Data record B_Isosurfaced 3D volumes.zip	Dryad Digital Repository	doi:10.5061/dryad.pk8dv	http://dx.doi.org/10.5061/dryad.pk8dv	Data retrieval	Data record C Volumetric and spatial statistics.zip	Dryad Digital Repository	doi:10.5061/dryad.pk8dv	http://dx.doi.org/10.5061/dryad.pk8dv	Visual reference images	Data record D_Visual reference images.zip	Dryad Digital Repository	doi:10.5061/dryad.pk8dv	http://dx.doi.org/10.5061/dryad.pk8dv	ob/ob	Gastric lobe	replicate2
ob/ob_17 weeks_replicate2_Duodenal lobe	OPT scanning and reconstruction	Bioptonics 3001 OPT scanner	ob/ob_17 weeks_replicate2_Duodenal lobe	Data record A_Tomographic images.zip	Dryad Digital Repository	doi:10.5061/dryad.pk8dv	http://dx.doi.org/10.5061/dryad.pk8dv	3D volume and iso-surface rendering	Data record B_Isosurfaced 3D volumes.zip	Dryad Digital Repository	doi:10.5061/dryad.pk8dv	http://dx.doi.org/10.5061/dryad.pk8dv	Data retrieval	Data record C Volumetric and spatial statistics.zip	Dryad Digital Repository	doi:10.5061/dryad.pk8dv	http://dx.doi.org/10.5061/dryad.pk8dv	Visual reference images	Data record D_Visual reference images.zip	Dryad Digital Repository	doi:10.5061/dryad.pk8dv	http://dx.doi.org/10.5061/dryad.pk8dv	ob/ob	Duodenal lobe	replicate2
ob/ob_17 weeks_replicate3_Spleenic lobe	OPT scanning and reconstruction	Bioptonics 3001 OPT scanner	ob/ob_17 weeks_replicate3_Spleenic lobe	Data record A_Tomographic images.zip	Dryad Digital Repository	doi:10.5061/dryad.pk8dv	http://dx.doi.org/10.5061/dryad.pk8dv	3D volume and iso-surface rendering	Data record B_Isosurfaced 3D volumes.zip	Dryad Digital Repository	doi:10.5061/dryad.pk8dv	http://dx.doi.org/10.5061/dryad.pk8dv	Data retrieval	Data record C Volumetric and spatial statistics.zip	Dryad Digital Repository	doi:10.5061/dryad.pk8dv	http://dx.doi.org/10.5061/dryad.pk8dv	Visual reference images	Data record D_Visual reference images.zip	Dryad Digital Repository	doi:10.5061/dryad.pk8dv	http://dx.doi.org/10.5061/dryad.pk8dv	ob/ob	Spleenic lobe	replicate3
ob/ob_17 weeks_replicate3_Gastric lobe	OPT scanning and reconstruction	Bioptonics 3001 OPT scanner	ob/ob_17 weeks_replicate3_Gastric lobe	Data record A_Tomographic images.zip	Dryad Digital Repository	doi:10.5061/dryad.pk8dv	http://dx.doi.org/10.5061/dryad.pk8dv	3D volume and iso-surface rendering	Data record B_Isosurfaced 3D volumes.zip	Dryad Digital Repository	doi:10.5061/dryad.pk8dv	http://dx.doi.org/10.5061/dryad.pk8dv	Data retrieval	Data record C Volumetric and spatial statistics.zip	Dryad Digital Repository	doi:10.5061/dryad.pk8dv	http://dx.doi.org/10.5061/dryad.pk8dv	Visual reference images	Data record D_Visual reference images.zip	Dryad Digital Repository	doi:10.5061/dryad.pk8dv	http://dx.doi.org/10.5061/dryad.pk8dv	ob/ob	Gastric lobe	replicate3
ob/ob_17 weeks_replicate3_Duodenal lobe	OPT scanning and reconstruction	Bioptonics 3001 OPT scanner	ob/ob_17 weeks_replicate3_Duodenal lobe	Data record A_Tomographic images.zip	Dryad Digital Repository	doi:10.5061/dryad.pk8dv	http://dx.doi.org/10.5061/dryad.pk8dv	3D volume and iso-surface rendering	Data record B_Isosurfaced 3D volumes.zip	Dryad Digital Repository	doi:10.5061/dryad.pk8dv	http://dx.doi.org/10.5061/dryad.pk8dv	Data retrieval	Data record C Volumetric and spatial statistics.zip	Dryad Digital Repository	doi:10.5061/dryad.pk8dv	http://dx.doi.org/10.5061/dryad.pk8dv	Visual reference images	Data record D_Visual reference images.zip	Dryad Digital Repository	doi:10.5061/dryad.pk8dv	http://dx.doi.org/10.5061/dryad.pk8dv	ob/ob	Duodenal lobe	replicate3
ob/ob_17 weeks_replicate4_Spleenic lobe	OPT scanning and reconstruction	Bioptonics 3001 OPT scanner	ob/ob_17 weeks_replicate4_Spleenic lobe	Data record A_Tomographic images.zip	Dryad Digital Repository	doi:10.5061/dryad.pk8dv	http://dx.doi.org/10.5061/dryad.pk8dv	3D volume and iso-surface rendering	Data record B_Isosurfaced 3D volumes.zip	Dryad Digital Repository	doi:10.5061/dryad.pk8dv	http://dx.doi.org/10.5061/dryad.pk8dv	Data retrieval	Data record C Volumetric and spatial statistics.zip	Dryad Digital Repository	doi:10.5061/dryad.pk8dv	http://dx.doi.org/10.5061/dryad.pk8dv	Visual reference images	Data record D_Visual reference images.zip	Dryad Digital Repository	doi:10.5061/dryad.pk8dv	http://dx.doi.org/10.5061/dryad.pk8dv	ob/ob	Spleenic lobe	replicate4
ob/ob_17 weeks_replicate4_Gastric lobe	OPT scanning and reconstruction	Bioptonics 3001 OPT scanner	ob/ob_17 weeks_replicate4_Gastric lobe	Data record A_Tomographic images.zip	Dryad Digital Repository	doi:10.5061/dryad.pk8dv	http://dx.doi.org/10.5061/dryad.pk8dv	3D volume and iso-surface rendering	Data record B_Isosurfaced 3D volumes.zip	Dryad Digital Repository	doi:10.5061/dryad.pk8dv	http://dx.doi.org/10.5061/dryad.pk8dv	Data retrieval	Data record C Volumetric and spatial statistics.zip	Dryad Digital Repository	doi:10.5061/dryad.pk8dv	http://dx.doi.org/10.5061/dryad.pk8dv	Visual reference images	Data record D_Visual reference images.zip	Dryad Digital Repository	doi:10.5061/dryad.pk8dv	http://dx.doi.org/10.5061/dryad.pk8dv	ob/ob	Gastric lobe	replicate4
ob/ob_17 weeks_replicate4_Duodenal lobe	OPT scanning and reconstruction	Bioptonics 3001 OPT scanner	ob/ob_17 weeks_replicate4_Duodenal lobe	Data record A_Tomographic images.zip	Dryad Digital Repository	doi:10.5061/dryad.pk8dv	http://dx.doi.org/10.5061/dryad.pk8dv	3D volume and iso-surface rendering	Data record B_Isosurfaced 3D volumes.zip	Dryad Digital Repository	doi:10.5061/dryad.pk8dv	http://dx.doi.org/10.5061/dryad.pk8dv	Data retrieval	Data record C Volumetric and spatial statistics.zip	Dryad Digital Repository	doi:10.5061/dryad.pk8dv	http://dx.doi.org/10.5061/dryad.pk8dv	Visual reference images	Data record D_Visual reference images.zip	Dryad Digital Repository	doi:10.5061/dryad.pk8dv	http://dx.doi.org/10.5061/dryad.pk8dv	ob/ob	Duodenal lobe	replicate4
ob/ob_17 weeks_replicate5_Spleenic lobe	OPT scanning and reconstruction	Bioptonics 3001 OPT scanner	ob/ob_17 weeks_replicate5_Spleenic lobe	Data record A_Tomographic images.zip	Dryad Digital Repository	doi:10.5061/dryad.pk8dv	http://dx.doi.org/10.5061/dryad.pk8dv	3D volume and iso-surface rendering	Data record B_Isosurfaced 3D volumes.zip	Dryad Digital Repository	doi:10.5061/dryad.pk8dv	http://dx.doi.org/10.5061/dryad.pk8dv	Data retrieval	Data record C Volumetric and spatial statistics.zip	Dryad Digital Repository	doi:10.5061/dryad.pk8dv	http://dx.doi.org/10.5061/dryad.pk8dv	Visual reference images	Data record D_Visual reference images.zip	Dryad Digital Repository	doi:10.5061/dryad.pk8dv	http://dx.doi.org/10.5061/dryad.pk8dv	ob/ob	Spleenic lobe	replicate5
ob/ob_17 weeks_replicate5_Gastric lobe	OPT scanning and reconstruction	Bioptonics 3001 OPT scanner	ob/ob_17 weeks_replicate5_Gastric lobe	Data record A_Tomographic images.zip	Dryad Digital Repository	doi:10.5061/dryad.pk8dv	http://dx.doi.org/10.5061/dryad.pk8dv	3D volume and iso-surface rendering	Data record B_Isosurfaced 3D volumes.zip	Dryad Digital Repository	doi:10.5061/dryad.pk8dv	http://dx.doi.org/10.5061/dryad.pk8dv	Data retrieval	Data record C Volumetric and spatial statistics.zip	Dryad Digital Repository	doi:10.5061/dryad.pk8dv	http://dx.doi.org/10.5061/dryad.pk8dv	Visual reference images	Data record D_Visual reference images.zip	Dryad Digital Repository	doi:10.5061/dryad.pk8dv	http://dx.doi.org/10.5061/dryad.pk8dv	ob/ob	Gastric lobe	replicate5
ob/ob_17 weeks_replicate5_Duodenal lobe	OPT scanning and reconstruction	Bioptonics 3001 OPT scanner	ob/ob_17 weeks_replicate5_Duodenal lobe	Data record A_Tomographic images.zip	Dryad Digital Repository	doi:10.5061/dryad.pk8dv	http://dx.doi.org/10.5061/dryad.pk8dv	3D volume and iso-surface rendering	Data record B_Isosurfaced 3D volumes.zip	Dryad Digital Repository	doi:10.5061/dryad.pk8dv	http://dx.doi.org/10.5061/dryad.pk8dv	Data retrieval	Data record C Volumetric and spatial statistics.zip	Dryad Digital Repository	doi:10.5061/dryad.pk8dv	http://dx.doi.org/10.5061/dryad.pk8dv	Visual reference images	Data record D_Visual reference images.zip	Dryad Digital Repository	doi:10.5061/dryad.pk8dv	http://dx.doi.org/10.5061/dryad.pk8dv	ob/ob	Duodenal lobe	replicate5
ob/ob_26 weeks_replicate1_Spleenic lobe	OPT scanning and reconstruction	Bioptonics 3001 OPT scanner	ob/ob_26 weeks_replicate1_Spleenic lobe	Data record A_Tomographic images.zip	Dryad Digital Repository	doi:10.5061/dryad.pk8dv	http://dx.doi.org/10.5061/dryad.pk8dv	3D volume and iso-surface rendering	Data record B_Isosurfaced 3D volumes.zip	Dryad Digital Repository	doi:10.5061/dryad.pk8dv	http://dx.doi.org/10.5061/dryad.pk8dv	Data retrieval	Data record C Volumetric and spatial statistics.zip	Dryad Digital Repository	doi:10.5061/dryad.pk8dv	http://dx.doi.org/10.5061/dryad.pk8dv	Visual reference images	Data record D_Visual reference images.zip	Dryad Digital Repository	doi:10.5061/dryad.pk8dv	http://dx.doi.org/10.5061/dryad.pk8dv	ob/ob	Spleenic lobe	replicate1
ob/ob_26 weeks_replicate1_Gastric lobe	OPT scanning and reconstruction	Bioptonics 3001 OPT scanner	ob/ob_26 weeks_replicate1_Gastric lobe	Data record A_Tomographic images.zip	Dryad Digital Repository	doi:10.5061/dryad.pk8dv	http://dx.doi.org/10.5061/dryad.pk8dv	3D volume and iso-surface rendering	Data record B_Isosurfaced 3D volumes.zip	Dryad Digital Repository	doi:10.5061/dryad.pk8dv	http://dx.doi.org/10.5061/dryad.pk8dv	Data retrieval	Data record C Volumetric and spatial statistics.zip	Dryad Digital Repository	doi:10.5061/dryad.pk8dv	http://dx.doi.org/10.5061/dryad.pk8dv	Visual reference images	Data record D_Visual reference images.zip	Dryad Digital Repository	doi:10.5061/dryad.pk8dv	http://dx.doi.org/10.5061/dryad.pk8dv	ob/ob	Gastric lobe	replicate1
ob/ob_26 weeks_replicate1_Duodenal lobe	OPT scanning and reconstruction	Bioptonics 3001 OPT scanner	ob/ob_26 weeks_replicate1_Duodenal lobe	Data record A_Tomographic images.zip	Dryad Digital Repository	doi:10.5061/dryad.pk8dv	http://dx.doi.org/10.5061/dryad.pk8dv	3D volume and iso-surface rendering	Data record B_Isosurfaced 3D volumes.zip	Dryad Digital Repository	doi:10.5061/dryad.pk8dv	http://dx.doi.org/10.5061/dryad.pk8dv	Data retrieval	Data record C Volumetric and spatial statistics.zip	Dryad Digital Repository	doi:10.5061/dryad.pk8dv	http://dx.doi.org/10.5061/dryad.pk8dv	Visual reference images	Data record D_Visual reference images.zip	Dryad Digital Repository	doi:10.5061/dryad.pk8dv	http://dx.doi.org/10.5061/dryad.pk8dv	ob/ob	Duodenal lobe	replicate1
ob/ob_26 weeks_replicate2_Spleenic lobe	OPT scanning and reconstruction	Bioptonics 3001 OPT scanner	ob/ob_26 weeks_replicate2_Spleenic lobe	Data record A_Tomographic images.zip	Dryad Digital Repository	doi:10.5061/dryad.pk8dv	http://dx.doi.org/10.5061/dryad.pk8dv	3D volume and iso-surface rendering	Data record B_Isosurfaced 3D volumes.zip	Dryad Digital Repository	doi:10.5061/dryad.pk8dv	http://dx.doi.org/10.5061/dryad.pk8dv	Data retrieval	Data record C Volumetric and spatial statistics.zip	Dryad Digital Repository	doi:10.5061/dryad.pk8dv	http://dx.doi.org/10.5061/dryad.pk8dv	Visual reference images	Data record D_Visual reference images.zip	Dryad Digital Repository	doi:10.5061/dryad.pk8dv	http://dx.doi.org/10.5061/dryad.pk8dv	ob/ob	Spleenic lobe	replicate2
ob/ob_26 weeks_replicate2_Gastric lobe	OPT scanning and reconstruction	Bioptonics 3001 OPT scanner	ob/ob_26 weeks_replicate2_Gastric lobe	Data record A_Tomographic images.zip	Dryad Digital Repository	doi:10.5061/dryad.pk8dv	http://dx.doi.org/10.5061/dryad.pk8dv	3D volume and iso-surface rendering	Data record B_Isosurfaced 3D volumes.zip	Dryad Digital Repository	doi:10.5061/dryad.pk8dv	http://dx.doi.org/10.5061/dryad.pk8dv	Data retrieval	Data record C Volumetric and spatial statistics.zip	Dryad Digital Repository	doi:10.5061/dryad.pk8dv	http://dx.doi.org/10.5061/dryad.pk8dv	Visual reference images	Data record D_Visual reference images.zip	Dryad Digital Repository	doi:10.5061/dryad.pk8dv	http://dx.doi.org/10.5061/dryad.pk8dv	ob/ob	Gastric lobe	replicate2
ob/ob_26 weeks_replicate2_Duodenal lobe	OPT scanning and reconstruction	Bioptonics 3001 OPT scanner	ob/ob_26 weeks_replicate2_Duodenal lobe	Data record A_Tomographic images.zip	Dryad Digital Repository	doi:10.5061/dryad.pk8dv	http://dx.doi.org/10.5061/dryad.pk8dv	3D volume and iso-surface rendering	Data record B_Isosurfaced 3D volumes.zip	Dryad Digital Repository	doi:10.5061/dryad.pk8dv	http://dx.doi.org/10.5061/dryad.pk8dv	Data retrieval	Data record C Volumetric and spatial statistics.zip	Dryad Digital Repository	doi:10.5061/dryad.pk8dv	http://dx.doi.org/10.5061/dryad.pk8dv	Visual reference images	Data record D_Visual reference images.zip	Dryad Digital Repository	doi:10.5061/dryad.pk8dv	http://dx.doi.org/10.5061/dryad.pk8dv	ob/ob	Duodenal lobe	replicate2
ob/ob_26 weeks_replicate3_Spleenic lobe	OPT scanning and reconstruction	Bioptonics 3001 OPT scanner	ob/ob_26 weeks_replicate3_Spleenic lobe	Data record A_Tomographic images.zip	Dryad Digital Repository	doi:10.5061/dryad.pk8dv	http://dx.doi.org/10.5061/dryad.pk8dv	3D volume and iso-surface rendering	Data record B_Isosurfaced 3D volumes.zip	Dryad Digital Repository	doi:10.5061/dryad.pk8dv	http://dx.doi.org/10.5061/dryad.pk8dv	Data retrieval	Data record C Volumetric and spatial statistics.zip	Dryad Digital Repository	doi:10.5061/dryad.pk8dv	http://dx.doi.org/10.5061/dryad.pk8dv	Visual reference images	Data record D_Visual reference images.zip	Dryad Digital Repository	doi:10.5061/dryad.pk8dv	http://dx.doi.org/10.5061/dryad.pk8dv	ob/ob	Spleenic lobe	replicate3
ob/ob_26 weeks_replicate3_Gastric lobe	OPT scanning and reconstruction	Bioptonics 3001 OPT scanner	ob/ob_26 weeks_replicate3_Gastric lobe	Data record A_Tomographic images.zip	Dryad Digital Repository	doi:10.5061/dryad.pk8dv	http://dx.doi.org/10.5061/dryad.pk8dv	3D volume and iso-surface rendering	Data record B_Isosurfaced 3D volumes.zip	Dryad Digital Repository	doi:10.5061/dryad.pk8dv	http://dx.doi.org/10.5061/dryad.pk8dv	Data retrieval	Data record C Volumetric and spatial statistics.zip	Dryad Digital Repository	doi:10.5061/dryad.pk8dv	http://dx.doi.org/10.5061/dryad.pk8dv	Visual reference images	Data record D_Visual reference images.zip	Dryad Digital Repository	doi:10.5061/dryad.pk8dv	http://dx.doi.org/10.5061/dryad.pk8dv	ob/ob	Gastric lobe	replicate3
ob/ob_26 weeks_replicate3_Duodenal lobe	OPT scanning and reconstruction	Bioptonics 3001 OPT scanner	ob/ob_26 weeks_replicate3_Duodenal lobe	Data record A_Tomographic images.zip	Dryad Digital Repository	doi:10.5061/dryad.pk8dv	http://dx.doi.org/10.5061/dryad.pk8dv	3D volume and iso-surface rendering	Data record B_Isosurfaced 3D volumes.zip	Dryad Digital Repository	doi:10.5061/dryad.pk8dv	http://dx.doi.org/10.5061/dryad.pk8dv	Data retrieval	Data record C Volumetric and spatial statistics.zip	Dryad Digital Repository	doi:10.5061/dryad.pk8dv	http://dx.doi.org/10.5061/dryad.pk8dv	Visual reference images	Data record D_Visual reference images.zip	Dryad Digital Repository	doi:10.5061/dryad.pk8dv	http://dx.doi.org/10.5061/dryad.pk8dv	ob/ob	Duodenal lobe	replicate3
ob/ob_26 weeks_replicate4_Spleenic lobe	OPT scanning and reconstruction	Bioptonics 3001 OPT scanner	ob/ob_26 weeks_replicate4_Spleenic lobe	Data record A_Tomographic images.zip	Dryad Digital Repository	doi:10.5061/dryad.pk8dv	http://dx.doi.org/10.5061/dryad.pk8dv	3D volume and iso-surface rendering	Data record B_Isosurfaced 3D volumes.zip	Dryad Digital Repository	doi:10.5061/dryad.pk8dv	http://dx.doi.org/10.5061/dryad.pk8dv	Data retrieval	Data record C Volumetric and spatial statistics.zip	Dryad Digital Repository	doi:10.5061/dryad.pk8dv	http://dx.doi.org/10.5061/dryad.pk8dv	Visual reference images	Data record D_Visual reference images.zip	Dryad Digital Repository	doi:10.5061/dryad.pk8dv	http://dx.doi.org/10.5061/dryad.pk8dv	ob/ob	Spleenic lobe	replicate4
ob/ob_26 weeks_replicate4_Gastric lobe	OPT scanning and reconstruction	Bioptonics 3001 OPT scanner	ob/ob_26 weeks_replicate4_Gastric lobe	Data record A_Tomographic images.zip	Dryad Digital Repository	doi:10.5061/dryad.pk8dv	http://dx.doi.org/10.5061/dryad.pk8dv	3D volume and iso-surface rendering	Data record B_Isosurfaced 3D volumes.zip	Dryad Digital Repository	doi:10.5061/dryad.pk8dv	http://dx.doi.org/10.5061/dryad.pk8dv	Data retrieval	Data record C Volumetric and spatial statistics.zip	Dryad Digital Repository	doi:10.5061/dryad.pk8dv	http://dx.doi.org/10.5061/dryad.pk8dv	Visual reference images	Data record D_Visual reference images.zip	Dryad Digital Repository	doi:10.5061/dryad.pk8dv	http://dx.doi.org/10.5061/dryad.pk8dv	ob/ob	Gastric lobe	replicate4
ob/ob_26 weeks_replicate4_Duodenal lobe	OPT scanning and reconstruction	Bioptonics 3001 OPT scanner	ob/ob_26 weeks_replicate4_Duodenal lobe	Data record A_Tomographic images.zip	Dryad Digital Repository	doi:10.5061/dryad.pk8dv	http://dx.doi.org/10.5061/dryad.pk8dv	3D volume and iso-surface rendering	Data record B_Isosurfaced 3D volumes.zip	Dryad Digital Repository	doi:10.5061/dryad.pk8dv	http://dx.doi.org/10.5061/dryad.pk8dv	Data retrieval	Data record C Volumetric and spatial statistics.zip	Dryad Digital Repository	doi:10.5061/dryad.pk8dv	http://dx.doi.org/10.5061/dryad.pk8dv	Visual reference images	Data record D_Visual reference images.zip	Dryad Digital Repository	doi:10.5061/dryad.pk8dv	http://dx.doi.org/10.5061/dryad.pk8dv	ob/ob	Duodenal lobe	replicate4
ob/ob_26 weeks_replicate5_Spleenic lobe	OPT scanning and reconstruction	Bioptonics 3001 OPT scanner	ob/ob_26 weeks_replicate5_Spleenic lobe	Data record A_Tomographic images.zip	Dryad Digital Repository	doi:10.5061/dryad.pk8dv	http://dx.doi.org/10.5061/dryad.pk8dv	3D volume and iso-surface rendering	Data record B_Isosurfaced 3D volumes.zip	Dryad Digital Repository	doi:10.5061/dryad.pk8dv	http://dx.doi.org/10.5061/dryad.pk8dv	Data retrieval	Data record C Volumetric and spatial statistics.zip	Dryad Digital Repository	doi:10.5061/dryad.pk8dv	http://dx.doi.org/10.5061/dryad.pk8dv	Visual reference images	Data record D_Visual reference images.zip	Dryad Digital Repository	doi:10.5061/dryad.pk8dv	http://dx.doi.org/10.5061/dryad.pk8dv	ob/ob	Spleenic lobe	replicate5
ob/ob_26 weeks_replicate5_Gastric lobe	OPT scanning and reconstruction	Bioptonics 3001 OPT scanner	ob/ob_26 weeks_replicate5_Gastric lobe	Data record A_Tomographic images.zip	Dryad Digital Repository	doi:10.5061/dryad.pk8dv	http://dx.doi.org/10.5061/dryad.pk8dv	3D volume and iso-surface rendering	Data record B_Isosurfaced 3D volumes.zip	Dryad Digital Repository	doi:10.5061/dryad.pk8dv	http://dx.doi.org/10.5061/dryad.pk8dv	Data retrieval	Data record C Volumetric and spatial statistics.zip	Dryad Digital Repository	doi:10.5061/dryad.pk8dv	http://dx.doi.org/10.5061/dryad.pk8dv	Visual reference images	Data record D_Visual reference images.zip	Dryad Digital Repository	doi:10.5061/dryad.pk8dv	http://dx.doi.org/10.5061/dryad.pk8dv	ob/ob	Gastric lobe	replicate5
ob/ob_26 weeks_replicate5_Duodenal lobe	OPT scanning and reconstruction	Bioptonics 3001 OPT scanner	ob/ob_26 weeks_replicate5_Duodenal lobe	Data record A_Tomographic images.zip	Dryad Digital Repository	doi:10.5061/dryad.pk8dv	http://dx.doi.org/10.5061/dryad.pk8dv	3D volume and iso-surface rendering	Data record B_Isosurfaced 3D volumes.zip	Dryad Digital Repository	doi:10.5061/dryad.pk8dv	http://dx.doi.org/10.5061/dryad.pk8dv	Data retrieval	Data record C Volumetric and spatial statistics.zip	Dryad Digital Repository	doi:10.5061/dryad.pk8dv	http://dx.doi.org/10.5061/dryad.pk8dv	Visual reference images	Data record D_Visual reference images.zip	Dryad Digital Repository	doi:10.5061/dryad.pk8dv	http://dx.doi.org/10.5061/dryad.pk8dv	ob/ob	Duodenal lobe	replicate5
ob/ob_52 weeks_replicate1_Spleenic lobe	OPT scanning and reconstruction	Bioptonics 3001 OPT scanner	ob/ob_52 weeks_replicate1_Spleenic lobe	Data record A_Tomographic images.zip	Dryad Digital Repository	doi:10.5061/dryad.pk8dv	http://dx.doi.org/10.5061/dryad.pk8dv	3D volume and iso-surface rendering	Data record B_Isosurfaced 3D volumes.zip	Dryad Digital Repository	doi:10.5061/dryad.pk8dv	http://dx.doi.org/10.5061/dryad.pk8dv	Data retrieval	Data record C Volumetric and spatial statistics.zip	Dryad Digital Repository	doi:10.5061/dryad.pk8dv	http://dx.doi.org/10.5061/dryad.pk8dv	Visual reference images	Data record D_Visual reference images.zip	Dryad Digital Repository	doi:10.5061/dryad.pk8dv	http://dx.doi.org/10.5061/dryad.pk8dv	ob/ob	Spleenic lobe	replicate1
ob/ob_52 weeks_replicate1_Gastric lobe	OPT scanning and reconstruction	Bioptonics 3001 OPT scanner	ob/ob_52 weeks_replicate1_Gastric lobe	Data record A_Tomographic images.zip	Dryad Digital Repository	doi:10.5061/dryad.pk8dv	http://dx.doi.org/10.5061/dryad.pk8dv	3D volume and iso-surface rendering	Data record B_Isosurfaced 3D volumes.zip	Dryad Digital Repository	doi:10.5061/dryad.pk8dv	http://dx.doi.org/10.5061/dryad.pk8dv	Data retrieval	Data record C Volumetric and spatial statistics.zip	Dryad Digital Repository	doi:10.5061/dryad.pk8dv	http://dx.doi.org/10.5061/dryad.pk8dv	Visual reference images	Data record D_Visual reference images.zip	Dryad Digital Repository	doi:10.5061/dryad.pk8dv	http://dx.doi.org/10.5061/dryad.pk8dv	ob/ob	Gastric lobe	replicate1
ob/ob_52 weeks_replicate1_Duodenal lobe	OPT scanning and reconstruction	Bioptonics 3001 OPT scanner	ob/ob_52 weeks_replicate1_Duodenal lobe	Data record A_Tomographic images.zip	Dryad Digital Repository	doi:10.5061/dryad.pk8dv	http://dx.doi.org/10.5061/dryad.pk8dv	3D volume and iso-surface rendering	Data record B_Isosurfaced 3D volumes.zip	Dryad Digital Repository	doi:10.5061/dryad.pk8dv	http://dx.doi.org/10.5061/dryad.pk8dv	Data retrieval	Data record C Volumetric and spatial statistics.zip	Dryad Digital Repository	doi:10.5061/dryad.pk8dv	http://dx.doi.org/10.5061/dryad.pk8dv	Visual reference images	Data record D_Visual reference images.zip	Dryad Digital Repository	doi:10.5061/dryad.pk8dv	http://dx.doi.org/10.5061/dryad.pk8dv	ob/ob	Duodenal lobe	replicate1
ob/ob_52 weeks_replicate2_Spleenic lobe	OPT scanning and reconstruction	Bioptonics 3001 OPT scanner	ob/ob_52 weeks_replicate2_Spleenic lobe	Data record A_Tomographic images.zip	Dryad Digital Repository	doi:10.5061/dryad.pk8dv	http://dx.doi.org/10.5061/dryad.pk8dv	3D volume and iso-surface rendering	Data record B_Isosurfaced 3D volumes.zip	Dryad Digital Repository	doi:10.5061/dryad.pk8dv	http://dx.doi.org/10.5061/dryad.pk8dv	Data retrieval	Data record C Volumetric and spatial statistics.zip	Dryad Digital Repository	doi:10.5061/dryad.pk8dv	http://dx.doi.org/10.5061/dryad.pk8dv	Visual reference images	Data record D_Visual reference images.zip	Dryad Digital Repository	doi:10.5061/dryad.pk8dv	http://dx.doi.org/10.5061/dryad.pk8dv	ob/ob	Spleenic lobe	replicate2
ob/ob_52 weeks_replicate2_Gastric lobe	OPT scanning and reconstruction	Bioptonics 3001 OPT scanner	ob/ob_52 weeks_replicate2_Gastric lobe	Data record A_Tomographic images.zip	Dryad Digital Repository	doi:10.5061/dryad.pk8dv	http://dx.doi.org/10.5061/dryad.pk8dv	3D volume and iso-surface rendering	Data record B_Isosurfaced 3D volumes.zip	Dryad Digital Repository	doi:10.5061/dryad.pk8dv	http://dx.doi.org/10.5061/dryad.pk8dv	Data retrieval	Data record C Volumetric and spatial statistics.zip	Dryad Digital Repository	doi:10.5061/dryad.pk8dv	http://dx.doi.org/10.5061/dryad.pk8dv	Visual reference images	Data record D_Visual reference images.zip	Dryad Digital Repository	doi:10.5061/dryad.pk8dv	http://dx.doi.org/10.5061/dryad.pk8dv	ob/ob	Gastric lobe	replicate2
ob/ob_52 weeks_replicate2_Duodenal lobe	OPT scanning and reconstruction	Bioptonics 3001 OPT scanner	ob/ob_52 weeks_replicate2_Duodenal lobe	Data record A_Tomographic images.zip	Dryad Digital Repository	doi:10.5061/dryad.pk8dv	http://dx.doi.org/10.5061/dryad.pk8dv	3D volume and iso-surface rendering	Data record B_Isosurfaced 3D volumes.zip	Dryad Digital Repository	doi:10.5061/dryad.pk8dv	http://dx.doi.org/10.5061/dryad.pk8dv	Data retrieval	Data record C Volumetric and spatial statistics.zip	Dryad Digital Repository	doi:10.5061/dryad.pk8dv	http://dx.doi.org/10.5061/dryad.pk8dv	Visual reference images	Data record D_Visual reference images.zip	Dryad Digital Repository	doi:10.5061/dryad.pk8dv	http://dx.doi.org/10.5061/dryad.pk8dv	ob/ob	Duodenal lobe	replicate2
ob/ob_52 weeks_replicate3_Spleenic lobe	OPT scanning and reconstruction	Bioptonics 3001 OPT scanner	ob/ob_52 weeks_replicate3_Spleenic lobe	Data record A_Tomographic images.zip	Dryad Digital Repository	doi:10.5061/dryad.pk8dv	http://dx.doi.org/10.5061/dryad.pk8dv	3D volume and iso-surface rendering	Data record B_Isosurfaced 3D volumes.zip	Dryad Digital Repository	doi:10.5061/dryad.pk8dv	http://dx.doi.org/10.5061/dryad.pk8dv	Data retrieval	Data record C Volumetric and spatial statistics.zip	Dryad Digital Repository	doi:10.5061/dryad.pk8dv	http://dx.doi.org/10.5061/dryad.pk8dv	Visual reference images	Data record D_Visual reference images.zip	Dryad Digital Repository	doi:10.5061/dryad.pk8dv	http://dx.doi.org/10.5061/dryad.pk8dv	ob/ob	Spleenic lobe	replicate3
ob/ob_52 weeks_replicate3_Gastric lobe	OPT scanning and reconstruction	Bioptonics 3001 OPT scanner	ob/ob_52 weeks_replicate3_Gastric lobe	Data record A_Tomographic images.zip	Dryad Digital Repository	doi:10.5061/dryad.pk8dv	http://dx.doi.org/10.5061/dryad.pk8dv	3D volume and iso-surface rendering	Data record B_Isosurfaced 3D volumes.zip	Dryad Digital Repository	doi:10.5061/dryad.pk8dv	http://dx.doi.org/10.5061/dryad.pk8dv	Data retrieval	Data record C Volumetric and spatial statistics.zip	Dryad Digital Repository	doi:10.5061/dryad.pk8dv	http://dx.doi.org/10.5061/dryad.pk8dv	Visual reference images	Data record D_Visual reference images.zip	Dryad Digital Repository	doi:10.5061/dryad.pk8dv	http://dx.doi.org/10.5061/dryad.pk8dv	ob/ob	Gastric lobe	replicate3
ob/ob_52 weeks_replicate3_Duodenal lobe	OPT scanning and reconstruction	Bioptonics 3001 OPT scanner	ob/ob_52 weeks_replicate3_Duodenal lobe	Data record A_Tomographic images.zip	Dryad Digital Repository	doi:10.5061/dryad.pk8dv	http://dx.doi.org/10.5061/dryad.pk8dv	3D volume and iso-surface rendering	Data record B_Isosurfaced 3D volumes.zip	Dryad Digital Repository	doi:10.5061/dryad.pk8dv	http://dx.doi.org/10.5061/dryad.pk8dv	Data retrieval	Data record C Volumetric and spatial statistics.zip	Dryad Digital Repository	doi:10.5061/dryad.pk8dv	http://dx.doi.org/10.5061/dryad.pk8dv	Visual reference images	Data record D_Visual reference images.zip	Dryad Digital Repository	doi:10.5061/dryad.pk8dv	http://dx.doi.org/10.5061/dryad.pk8dv	ob/ob	Duodenal lobe	replicate3
ob/ob_52 weeks_replicate4_Spleenic lobe	OPT scanning and reconstruction	Bioptonics 3001 OPT scanner	ob/ob_52 weeks_replicate4_Spleenic lobe	Data record A_Tomographic images.zip	Dryad Digital Repository	doi:10.5061/dryad.pk8dv	http://dx.doi.org/10.5061/dryad.pk8dv	3D volume and iso-surface rendering	Data record B_Isosurfaced 3D volumes.zip	Dryad Digital Repository	doi:10.5061/dryad.pk8dv	http://dx.doi.org/10.5061/dryad.pk8dv	Data retrieval	Data record C Volumetric and spatial statistics.zip	Dryad Digital Repository	doi:10.5061/dryad.pk8dv	http://dx.doi.org/10.5061/dryad.pk8dv	Visual reference images	Data record D_Visual reference images.zip	Dryad Digital Repository	doi:10.5061/dryad.pk8dv	http://dx.doi.org/10.5061/dryad.pk8dv	ob/ob	Spleenic lobe	replicate4
ob/ob_52 weeks_replicate4_Gastric lobe	OPT scanning and reconstruction	Bioptonics 3001 OPT scanner	ob/ob_52 weeks_replicate4_Gastric lobe	Data record A_Tomographic images.zip	Dryad Digital Repository	doi:10.5061/dryad.pk8dv	http://dx.doi.org/10.5061/dryad.pk8dv	3D volume and iso-surface rendering	Data record B_Isosurfaced 3D volumes.zip	Dryad Digital Repository	doi:10.5061/dryad.pk8dv	http://dx.doi.org/10.5061/dryad.pk8dv	Data retrieval	Data record C Volumetric and spatial statistics.zip	Dryad Digital Repository	doi:10.5061/dryad.pk8dv	http://dx.doi.org/10.5061/dryad.pk8dv	Visual reference images	Data record D_Visual reference images.zip	Dryad Digital Repository	doi:10.5061/dryad.pk8dv	http://dx.doi.org/10.5061/dryad.pk8dv	ob/ob	Gastric lobe	replicate4
ob/ob_52 weeks_replicate4_Duodenal lobe	OPT scanning and reconstruction	Bioptonics 3001 OPT scanner	ob/ob_52 weeks_replicate4_Duodenal lobe	Data record A_Tomographic images.zip	Dryad Digital Repository	doi:10.5061/dryad.pk8dv	http://dx.doi.org/10.5061/dryad.pk8dv	3D volume and iso-surface rendering	Data record B_Isosurfaced 3D volumes.zip	Dryad Digital Repository	doi:10.5061/dryad.pk8dv	http://dx.doi.org/10.5061/dryad.pk8dv	Data retrieval	Data record C Volumetric and spatial statistics.zip	Dryad Digital Repository	doi:10.5061/dryad.pk8dv	http://dx.doi.org/10.5061/dryad.pk8dv	Visual reference images	Data record D_Visual reference images.zip	Dryad Digital Repository	doi:10.5061/dryad.pk8dv	http://dx.doi.org/10.5061/dryad.pk8dv	ob/ob	Duodenal lobe	replicate4
ob/ob_52 weeks_replicate5_Spleenic lobe	OPT scanning and reconstruction	Bioptonics 3001 OPT scanner	ob/ob_52 weeks_replicate5_Spleenic lobe	Data record A_Tomographic images.zip	Dryad Digital Repository	doi:10.5061/dryad.pk8dv	http://dx.doi.org/10.5061/dryad.pk8dv	3D volume and iso-surface rendering	Data record B_Isosurfaced 3D volumes.zip	Dryad Digital Repository	doi:10.5061/dryad.pk8dv	http://dx.doi.org/10.5061/dryad.pk8dv	Data retrieval	Data record C Volumetric and spatial statistics.zip	Dryad Digital Repository	doi:10.5061/dryad.pk8dv	http://dx.doi.org/10.5061/dryad.pk8dv	Visual reference images	Data record D_Visual reference images.zip	Dryad Digital Repository	doi:10.5061/dryad.pk8dv	http://dx.doi.org/10.5061/dryad.pk8dv	ob/ob	Spleenic lobe	replicate5
ob/ob_52 weeks_replicate5_Gastric lobe	OPT scanning and reconstruction	Bioptonics 3001 OPT scanner	ob/ob_52 weeks_replicate5_Gastric lobe	Data record A_Tomographic images.zip	Dryad Digital Repository	doi:10.5061/dryad.pk8dv	http://dx.doi.org/10.5061/dryad.pk8dv	3D volume and iso-surface rendering	Data record B_Isosurfaced 3D volumes.zip	Dryad Digital Repository	doi:10.5061/dryad.pk8dv	http://dx.doi.org/10.5061/dryad.pk8dv	Data retrieval	Data record C Volumetric and spatial statistics.zip	Dryad Digital Repository	doi:10.5061/dryad.pk8dv	http://dx.doi.org/10.5061/dryad.pk8dv	Visual reference images	Data record D_Visual reference images.zip	Dryad Digital Repository	doi:10.5061/dryad.pk8dv	http://dx.doi.org/10.5061/dryad.pk8dv	ob/ob	Gastric lobe	replicate5
ob/ob_52 weeks_replicate5_Duodenal lobe	OPT scanning and reconstruction	Bioptonics 3001 OPT scanner	ob/ob_52 weeks_replicate5_Duodenal lobe	Data record A_Tomographic images.zip	Dryad Digital Repository	doi:10.5061/dryad.pk8dv	http://dx.doi.org/10.5061/dryad.pk8dv	3D volume and iso-surface rendering	Data record B_Isosurfaced 3D volumes.zip	Dryad Digital Repository	doi:10.5061/dryad.pk8dv	http://dx.doi.org/10.5061/dryad.pk8dv	Data retrieval	Data record C Volumetric and spatial statistics.zip	Dryad Digital Repository	doi:10.5061/dryad.pk8dv	http://dx.doi.org/10.5061/dryad.pk8dv	Visual reference images	Data record D_Visual reference images.zip	Dryad Digital Repository	doi:10.5061/dryad.pk8dv	http://dx.doi.org/10.5061/dryad.pk8dv	ob/ob	Duodenal lobe	replicate5
